# Supplementary material for: Integrated analysis of expression profiles with meat quality traits in cattle
Source: Sci Rep. 2022 Apr 8;12:5926. doi: 10.1038/s41598-022-09998-w (PMC8993808; doi:10.1038/s41598-022-09998-w)
Supplement: Supplementary file 2 — Supplementary Information 2. [file 41598_2022_9998_MOESM2_ESM.xlsx]

## Sheet: Sheet1
Table S6. Differentially expressed mRNA between bull and steer
Probe Set ID	p-value	FC (abs)	Regulation	Transcript ID(Array Design)	Alignments	Sequence Source	Species Scientific Name	GeneChip Array
bta-miR-122_st	0.0333241	9.28891	up	bta-mir-122	24:59932223-59932307 (+)	Affymetrix Proprietary Database	Bos taurus	miRNA-3_0
bta-miR-148b_st	0.037667	2.51482	up	bta-mir-148b	5:28577700-28577789 (-)	Affymetrix Proprietary Database	Bos taurus	miRNA-3_0
bta-miR-15a_st	0.024335	2.35745	up	bta-mir-15a	12:18887743-18887825 (-)	Affymetrix Proprietary Database	Bos taurus	miRNA-3_0
bta-miR-199b_st	0.0184401	3.96639	up	bta-mir-199b	11:102419001-102419100 (-)	Affymetrix Proprietary Database	Bos taurus	miRNA-3_0
bta-miR-200c_st	0.0462909	2.47105	up	bta-mir-200c	5:10483359-10483423 (-)	Affymetrix Proprietary Database	Bos taurus	miRNA-3_0
bta-miR-216b_st	0.0202831	2.54848	down	bta-mir-216b	11:40163266-40163347 (-)	Affymetrix Proprietary Database	Bos taurus	miRNA-3_0
bta-miR-224_st	0.0206965	2.4618	up	bta-mir-224	X:21831350-21831430 (-)	Affymetrix Proprietary Database	Bos taurus	miRNA-3_0
bta-miR-2407_st	0.0468605	2.58869	down	bta-mir-2407	29:45240279-45240351 (+)	Affymetrix Proprietary Database	Bos taurus	miRNA-3_0
bta-miR-27a-3p_st	0.0209351	2.48442	up	bta-mir-27a	7:10102302-10102379 (+)	Affymetrix Proprietary Database	Bos taurus	miRNA-3_0
bta-miR-29b_st	0.0297654	4.67368	up	bta-mir-29b-1 // bta-mir-29b-2	4:97827186-97827266 (-) // 16:73886657-73886737 (+)	Affymetrix Proprietary Database	Bos taurus	miRNA-3_0
bta-miR-31_st	0.0136394	5.68322	up	bta-mir-31	7:13554146-13555217 (-)	Affymetrix Proprietary Database	Bos taurus	miRNA-3_0
bta-miR-365-3p_st	0.0223234	3.01833	up	bta-mir-365 // bta-mir-365-2	25:14332837-14332923 (+) // 19:18298065-18298175 (-)	Affymetrix Proprietary Database	Bos taurus	miRNA-3_0
bta-miR-374b_st	0.0200678	2.39165	up	bta-mir-374b	X:46943042-46943136 (+)	Affymetrix Proprietary Database	Bos taurus	miRNA-3_0
bta-miR-409a_st	0.0386216	3.67627	down	bta-mir-409a	21:66042116-66042194 (+)	Affymetrix Proprietary Database	Bos taurus	miRNA-3_0
bta-miR-671_st	0.016597	2.70246	down	bta-mir-671	4:118104981-118105098 (+)	Affymetrix Proprietary Database	Bos taurus	miRNA-3_0
bta-miR-7_st	0.0017266	2.52134	up	bta-mir-7 // bta-mir-7-1 // bta-mir-7-2	7:17936705-17936786 (-) // 21:19210179-19210276 (+) // 8:81412517-81412625 (-)	Affymetrix Proprietary Database	Bos taurus	miRNA-3_0
bta-miR-885_st	0.00479309	2.71945	up	bta-mir-885	22:55829275-55829348 (-)	Affymetrix Proprietary Database	Bos taurus	miRNA-3_0
bta-miR-95_st	0.00927685	4.28952	up	bta-mir-95	6:122474331-122474411 (-)	Affymetrix Proprietary Database	Bos taurus	miRNA-3_0
