# Supplementary material for: Integrated analysis of expression profiles with meat quality traits in cattle
Source: Sci Rep. 2022 Apr 8;12:5926. doi: 10.1038/s41598-022-09998-w (PMC8993808; doi:10.1038/s41598-022-09998-w)
Supplement: Supplementary file 3 — Supplementary Information 3. [file 41598_2022_9998_MOESM3_ESM.xlsx]

## Sheet: Sheet1
Table S7. Differentially expressed mRNA between bull and steer
Probe Set ID	p-value	FC (abs)	Regulation	Gene Symbol	Alignments	Entrez Gene	Gene Title	Species Scientific Name
Bt.390.1.S1_at	0.040988	3.4837	up	S100G	chrX:134101038-134104557 (-) // 82.26 //	281658	S100 calcium binding protein G	Bos taurus
Bt.97.1.S1_at	0.00425269	5.73021	up	FABP4	chr14:46833660-46838053 (-) // 94.73 //	281759	fatty acid binding protein 4, adipocyte	Bos taurus
Bt.142.1.S1_at	0.0388818	2.02219	down	NCF1	chr25:33267457-33282349 (-) // 94.97 //	281345	neutrophil cytosolic factor 1	Bos taurus
Bt.249.1.S1_at	0.0478472	2.20111	up	NMT2	chr13:29967278-30027419 (-) // 99.68 //	282049	N-myristoyltransferase 2	Bos taurus
Bt.16020.1.A1_at	0.0253202	2.10787	up	ACVR1	chr2:39287932-39361498 (+) // 99.89 //	338068	activin A receptor, type I	Bos taurus
Bt.23550.1.S1_at	0.0218313	2.53446	up	DGAT2	chr15:55940755-55972173 (+) // 99.44 //	404129	diacylglycerol O-acyltransferase 2	Bos taurus
Bt.120.1.S1_at	0.0154781	3.00794	up	ROCK2	chr11:86501575-86585381 (+) // 92.49 //	282041	Rho-associated, coiled-coil containing protein kinase 2	Bos taurus
Bt.4751.1.S1_a_at	0.00123684	4.03297	down	BOLA-DQA2	chr23:25350493-25356956 (-) // 92.01 //	282535	major histocompatibility complex, class II, DQ alpha 2	Bos taurus
Bt.4594.1.S1_at	0.00112745	44.9624	down	BLA-DQB	chr23:25375307-25388324 (+) // 54.95 //	539241	MHC class II antigen	Bos taurus
Bt.21015.1.S1_at	0.000983711	2.00822	up	CRAT	chr11:99576790-99581884 (-) // 95.03 //	512902	carnitine O-acetyltransferase	Bos taurus
Bt.2091.1.S1_at	0.00863061	2.19732	down	DDIT4	chr28:28483308-28485429 (+) // 98.85 //	529235	DNA-damage-inducible transcript 4	Bos taurus
Bt.4816.1.S1_at	0.027407	2.78387	up	ANGPTL4	chr7:18241655-18243587 (+) // 97.02 //	509963	angiopoietin-like 4	Bos taurus
Bt.1655.1.A1_at	0.0120439	2.99636	up	IMPA2	chr24:43198239-43209162 (+) // 88.44 //	511124	inositol(myo)-1(or 4)-monophosphatase 2	Bos taurus
Bt.5400.1.S1_at	0.00504957	2.17409	down	OAT	chr26:44378156-44397454 (-) // 97.81 //	505323	ornithine aminotransferase	Bos taurus
Bt.18776.1.S1_at	0.0379022	2.39263	down	KIAA0101	chr10:45700231-45709247 (+) // 98.62 //	540737	KIAA0101 ortholog	Bos taurus
Bt.5074.1.S1_at	0.0222064	2.52698	down	LOC100848984	chr3:111152906-111156687 (+) // 91.44 //	100848984	uncharacterized LOC100848984	Bos taurus
Bt.3860.1.S1_at	0.00962912	2.11864	down	EVL	chr21:66729793-66738770 (+) // 98.7 //	506201	Enah/Vasp-like	Bos taurus
Bt.13772.1.A1_at	0.0126961	2.80763	down	CYP1A1	chr21:34345148-34346362 (+) // 98.86 //	282870	cytochrome P450, subfamily I (aromatic compound-inducible), polypeptide 1	Bos taurus
Bt.21342.1.S1_at	0.0104883	3.07514	up	S100A14	chr3:16827245-16829406 (+) // 98.43 //	618250	S100 calcium binding protein A14	Bos taurus
Bt.5112.1.A1_a_at	0.0321279	3.25293	up	SEPHS2	chr25:26866852-26869291 (-) // 99.34 //	512060	selenophosphate synthetase 2	Bos taurus
Bt.12907.2.S1_a_at	0.00631175	2.00761	down	LOC512271	chr25:41292337-41298712 (+) // 98.73 //	512271	protein tweety homolog 3-like	Bos taurus
Bt.1178.1.S1_a_at	0.0293655	2.12646	up	LOC100851083///S100A1	chr3:16812600-16816186 (-) // 99.81 //	100851083///528735	protein S100-A1-like///S100 calcium binding protein A1	Bos taurus
Bt.1178.1.S1_at	0.0297837	2.46448	up	LOC100851083///S100A1	chr3:16812600-16816186 (-) // 99.81 //	100851083///528735	protein S100-A1-like///S100 calcium binding protein A1	Bos taurus
Bt.14570.1.A1_at	0.0252355	2.19177	down	ABAT	chr25:7688784-7689262 (+) // 98.14 //	280969	4-aminobutyrate aminotransferase	Bos taurus
Bt.6114.1.S1_at	0.00473456	2.10833	down	MAGEF1	chr1:83090358-83091981 (+) // 99.57 //	518728	melanoma antigen family F, 1	Bos taurus
Bt.13875.1.S1_at	0.0455176	2.52612	down	C24H18orf21	chr24:21448780-21456728 (-) // 98.61 //	512779	chromosome 24 open reading frame, human C18orf21	Bos taurus
Bt.5110.1.A1_at	0.00727431	2.4753	down	CHCHD7	chr14:25059245-25059871 (+) // 98.89 //	616237	Coiled-coil-helix-coiled-coil-helix domain containing 7	Bos taurus
Bt.23983.1.A1_at	0.0221736	2.1402	down	POLH	chr23:17116405-17117039 (+) // 98.9 //	513606	polymerase (DNA directed), eta	Bos taurus
Bt.1953.1.S1_at	0.000196809	2.83232	up	MAP1A	chr21:55829369-55830702 (+) // 97.94 //	515593	microtubule-associated protein 1A	Bos taurus
Bt.17367.1.S1_at	0.0359971	2.04137	up	D-JB1	chr7:12366823-12369520 (+) // 99.21 //	538426	DnaJ (Hsp40) homolog, subfamily B, member 1	Bos taurus
Bt.21068.1.S1_at	7.35191e-06	2.03058	down	C22H3orf64	chr22:32690994-32691748 (+) // 98.8 //	508782	chromosome 22 open reading frame, human C3orf64	Bos taurus
Bt.15697.1.A1_at	0.00137976	2.74607	down	PER2	chr3:118189375-118189733 (-) // 100.0 //	512237	Period homolog 2 (Drosophila)	Bos taurus
Bt.1024.1.S1_at	0.000331353	2.14021	down	TTI2	chr27:28413659-28417120 (-) // 98.75 //	535350	TELO2 interacting protein 2	Bos taurus
Bt.28155.1.S1_at	0.0148169	2.64874	up	HOXA4	chr4:69367775-69368790 (+) // 98.93 //	538865	homeobox A4	Bos taurus
Bt.11010.1.S1_at	0.031927	2.12301	down	ATP6V0D2	chr14:78908049-78908659 (-) // 99.84 //	511839	ATPase, H+ transporting, lysosomal 38kDa, V0 subunit d2	Bos taurus
Bt.21098.1.A1_at	0.00494674	2.29496	down	LOC100848079	chrX:38361618-38362171 (-) // 99.1 //	100848079	trimethyllysine dioxygenase, mitochondrial-like	Bos taurus
Bt.17037.1.A1_at	0.0345742	2.07256	down	CSNK1A1///LOC100300748	chr7:62861224-62861650 (-) // 97.48 //	100300748///282684	casein kinase 1, alpha 1///casein kinase 1, alpha 1 pseudogene	Bos taurus
Bt.11751.1.A1_at	0.0291854	2.90073	down	KLHL23	chr2:26617811-26618447 (-) // 99.53 //	100140861	kelch-like 23 (Drosophila)	Bos taurus
Bt.17513.1.A1_at	0.0350814	2.39294	up	PLIN5	chr7:20827290-20827917 (+) // 99.37 //	531199	perilipin 5	Bos taurus
Bt.28411.1.S1_at	0.00387445	4.83173	down	SLC16A6	chr19:62496093-62497641 (+) // 98.58 //	529171	solute carrier family 16, member 6 (monocarboxylic acid transporter 7)	Bos taurus
Bt.21950.1.S1_at	0.0176389	2.65528	up	CCL16	chr19:14782722-14786960 (+) // 97.03 //	616732	chemokine (C-C motif) ligand 16	Bos taurus
Bt.26525.1.S1_at	0.00215907	2.35718	up	DYNC1H1	chr21:68519793-68520547 (+) // 99.08 //	537748	dynein, cytoplasmic 1, heavy chain 1	Bos taurus
Bt.8518.1.S1_at	0.0259396	2.09281	down	PDE8B	chr10:8524040-8525217 (+) // 98.48 //	100337124	phosphodiesterase 8B	Bos taurus
Bt.4818.1.S1_at	0.00376851	2.3753	down	BEX2	chr26:30794202-30795002 (-) // 94.85 /////chrX:57184731-57186312 (-) // 98.53 //	768028	brain expressed X-linked 2	Bos taurus
Bt.16141.1.S1_at	0.0360239	2.01451	down	CCNE2	chr14:71807749-71809251 (-) // 100.0 //	538436	cyclin E2	Bos taurus
Bt.6613.1.S1_at	0.0359707	2.08406	down	IRS1	chr2:115731462-115791139 (-) // 99.91 //	538598	insulin receptor substrate 1	Bos taurus
Bt.28076.1.A1_at	0.0308257	2.00599	down	GSTO1///LOC613836	chr26:25060219-25073503 (+) // 95.01 //	613836///785216	glutathione S-transferase omega 1///glutathione-S-transferase omega 1-like	Bos taurus
Bt.7620.1.S1_at	0.00795325	3.11034	down	ERCC6L	chrX:83601415-83601869 (+) // 99.56 //	782916	excision repair cross-complementing rodent repair deficiency, complementation group 6-like	Bos taurus
Bt.9863.1.S1_at	0.0136164	3.45752	down	SHCBP1	chr18:14935279-14936180 (-) // 99.45 //	523367	SHC SH2-domain binding protein 1	Bos taurus
Bt.24422.1.S1_at	0.0397334	2.04604	down	PIGB	chr10:55031444-55034482 (-) // 97.7 //	616044	phosphatidylinositol glycan anchor biosynthesis, class B	Bos taurus
Bt.13974.1.A1_at	0.00423701	5.15898	down	BANK1	chr6:24052675-24053311 (-) // 98.45 //	100299906	B-cell scaffold protein with ankyrin repeats 1	Bos taurus
Bt.29017.1.A1_at	0.0114371	2.18814	down	USP15	chr5:51424711-51425535 (-) // 97.61 //	538284	Ubiquitin specific peptidase 15	Bos taurus
Bt.7251.1.S1_at	0.0246705	2.08893	up	B3GALT2	chr16:12688029-12688468 (+) // 82.61 //	539815	UDP-Gal:betaGlcNAc beta 1,3-galactosyltransferase, polypeptide 2	Bos taurus
Bt.1974.1.S1_at	0.0339817	2.21041	up	RASL11B	chr6:70183474-70183823 (+) // 95.05 //	528446	RAS-like, family 11, member B	Bos taurus
Bt.11622.1.A1_at	0.0472355	4.35947	up	CXHXorf64	chrX:10983070-10983408 (+) // 97.12 //	783116	uncharacterized protein CXorf64 homolog	Bos taurus
Bt.15842.1.S1_at	0.0314951	3.21023	up	THRSP	chr29:18084681-18090588 (-) // 97.52 //	515940	thyroid hormone responsive	Bos taurus
Bt.13381.1.S1_at	0.0461719	3.3906	up	CIDEC	chr22:16910506-16918356 (+) // 92.18 //	534607	cell death-inducing DFFA-like effector c	Bos taurus
Bt.21896.1.S1_at	0.0420843	3.03086	down	COL21A1	chr23:4180220-4181456 (+) // 86.2 //	533456	collagen, type XXI, alpha 1	Bos taurus
Bt.13581.1.S1_at	0.0348761	3.43484	down	LOC100335819	chr18:57081683-57082679 (-) // 96.57 //	100335819	uncharacterized LOC100335819	Bos taurus
Bt.18808.1.S1_at	0.0071594	2.90918	down	HES1	chr1:73974239-73976726 (-) // 97.5 //	539547	hairy and enhancer of split 1, (Drosophila)	Bos taurus
Bt.15764.1.S1_at	0.0374176	2.16166	down	SIRT3	chr11:107167125-107170815 (-) // 88.62 //	614027	sirtuin 3	Bos taurus
Bt.16213.1.S1_at	0.00616791	2.6245	down	MT3	chr18:24134087-24135528 (-) // 73.2 //	613320	metallothionein 3	Bos taurus
Bt.1907.1.S1_at	0.044927	2.87552	up	C15H11orf52	chr15:22575967-22582949 (+) // 97.05 //	614490	chromosome 15 open reading frame, human C11orf52	Bos taurus
Bt.7031.1.A1_at	0.00879662	2.18683	down	CRLF3	chr19:18497397-18498664 (+) // 93.92 //	528033	cytokine receptor-like factor 3	Bos taurus
Bt.9438.1.S1_at	0.0337917	2.07679	up	SYNCRIP	chr9:64722292-64741356 (+) // 98.38 //	511763	synaptotagmin binding, cytoplasmic RNA interacting protein	Bos taurus
Bt.11873.1.A1_at	0.0435359	2.06522	down	SSX2IP	chr3:59647915-59648795 (+) // 100.0 //	534692	synovial sarcoma, X breakpoint 2 interacting protein	Bos taurus
Bt.20872.3.S1_a_at	0.0445992	2.02297	down	PIGO	chr8:59757271-59759000 (-) // 100.0 //	783989	phosphatidylinositol glycan anchor biosynthesis, class O	Bos taurus
Bt.5056.2.A1_at	0.0073638	2.32687	up	EFEMP1	chr11:38338741-38352800 (-) // 97.61 //	511566	EGF containing fibulin-like extracellular matrix protein 1	Bos taurus
Bt.13730.1.A1_at	0.0158182	2.19455	down	ATG4A	chrX:61031421-61051300 (+) // 97.78 //	408003	ATG4 autophagy related 4 homolog A (S. cerevisiae)	Bos taurus
Bt.14570.2.S1_at	0.0194222	2.38968	down	ABAT	chr25:7687824-7688360 (+) // 100.0 //	280969	4-aminobutyrate aminotransferase	Bos taurus
Bt.1029.1.S1_at	0.0104952	2.23764	down	NCOA7	chr9:25681905-25682322 (-) // 100.0 //	541071	nuclear receptor coactivator 7	Bos taurus
Bt.8902.3.S1_a_at	0.0372222	4.86437	down	ICA1	chr4:17310300-17340891 (-) // 97.44 //	535346	islet cell autoantigen 1, 69kDa	Bos taurus
Bt.27261.2.S1_at	0.0126133	2.2587	up	LOC100847574	chr1:93817425-93828806 (+) // 65.56 //	100847574	multidrug resistance-associated protein 4-like	Bos taurus
Bt.1196.1.A1_at	0.0390317	2.06039	down	CLDN12	chr4:7680588-7681092 (+) // 93.51 /////chr15:10439126-10439625 (+) // 92.58 //	538709	claudin 12	Bos taurus
Bt.15697.2.S1_at	0.00172853	2.68864	down	PER2	chr3:118189761-118190244 (-) // 99.79 //	512237	Period homolog 2 (Drosophila)	Bos taurus
Bt.11873.2.S1_at	0.0380024	2.11606	down	SSX2IP	chr3:59640332-59644129 (+) // 96.5 //	534692	synovial sarcoma, X breakpoint 2 interacting protein	Bos taurus
Bt.8809.1.S1_at	0.0197621	2.34608	up	SCN4B	chr15:29257450-29257774 (-) // 75.88 //	538100	sodium channel, voltage-gated, type IV, beta	Bos taurus
Bt.13730.2.S1_at	0.00392715	2.20094	down	ATG4A	chrX:61017761-61026647 (+) // 85.82 //	408003	ATG4 autophagy related 4 homolog A (S. cerevisiae)	Bos taurus
Bt.23353.1.S1_at	0.0265504	2.57913	down	HACL1	chr1:154337768-154338087 (-) // 99.06 //	512676	2-hydroxyacyl-CoA lyase 1	Bos taurus
Bt.25305.1.A1_at	0.0305253	3.35107	down	LOC100295797	chr18:151969-152318 (+) // 95.99 /////chr7:35634973-35635322 (+) // 100.0 /////chr7:35629015-35629356 (+) // 94.27 /////chr26:51343578-51343927 (-) // 95.99 /////chr23:34758536-34758885 (-) // 95.42 //	100295797	uncharacterized LOC100295797	Bos taurus
Bt.15466.1.A1_at	0.0167678	2.88763	down	UNC50	chr11:3802676-3802968 (+) // 98.95 //	513629	unc-50 homolog (C. elegans)	Bos taurus
Bt.16919.1.A1_at	0.00757061	2.6167	up	LOC100848760	chr4:69374438-69374714 (-) // 96.17 //	100848760	uncharacterized LOC100848760	Bos taurus
Bt.21537.1.A1_at	0.0498111	2.11439	up	FKBP5	chr23:9524401-9526824 (-) // 97.21 //	535704	FK506 binding protein 5	Bos taurus
Bt.16504.1.A1_at	0.00552998	2.03622	down	U2SURP	chr1:126966412-126966690 (-) // 97.2 //	505019	U2 snRNP-associated SURP domain containing	Bos taurus
Bt.27611.1.S1_at	0.0498346	5.44223	down	ZIC2	chr12:80723428-80723690 (+) // 100.0 //	514433	Zic family member 2	Bos taurus
Bt.26910.1.A1_at	0.0223177	2.6283	down	AH-K	chr29:41514079-41594564 (-) // 99.23 //	531336	AHNAK nucleoprotein	Bos taurus
Bt.19662.1.A1_at	0.0158608	2.39055	down	FAM171B	chr2:9563807-9564240 (-) // 98.86 //	614438	family with sequence similarity 171, member B	Bos taurus
Bt.14556.1.A1_at	0.0310973	2.08312	down	EXOC1	chr6:72990196-72990549 (+) // 99.43 //	504440	Exocyst complex component 1	Bos taurus
Bt.17095.2.A1_at	0.0271862	2.27597	down	FPGT	chr3:70878976-70879253 (-) // 96.85 //	100138313	fucose-1-phosphate guanylyltransferase	Bos taurus
Bt.17901.2.A1_at	0.00727659	3.83196	down	REPS2	chrX:133545311-133545588 (-) // 96.85 //	526887	RALBP1 associated Eps domain containing 2	Bos taurus
