# Supplementary material for: Integrated analysis of expression profiles with meat quality traits in cattle
Source: Sci Rep. 2022 Apr 8;12:5926. doi: 10.1038/s41598-022-09998-w (PMC8993808; doi:10.1038/s41598-022-09998-w)
Supplement: Supplementary file 4 — Supplementary Information 4. [file 41598_2022_9998_MOESM4_ESM.xlsx]

## Sheet: Sheet1
Table S8. The results of the interaction network analysis between miRNA and mRNA (Negative regulation)
type	x_probe	p	FC_abs	Regulation	type	y_probe	GeneSymbol	p	FC_abs	Regulation	r	p_vlaue
mirna	bta-miR-122_st	0.0333241	9.28891	up	mrna	Bt.142.1.S1_at	NCF1	0.0388818	2.02219	down	-0.82197	0.0447209
mirna	bta-miR-122_st	0.0333241	9.28891	up	mrna	Bt.4594.1.S1_at	BLA-DQB	0.00112745	44.9624	down	-0.878058	0.0213982
mirna	bta-miR-122_st	0.0333241	9.28891	up	mrna	Bt.2091.1.S1_at	DDIT4	0.00863061	2.19732	down	-0.969245	0.00140425
mirna	bta-miR-122_st	0.0333241	9.28891	up	mrna	Bt.5400.1.S1_at	OAT	0.00504957	2.17409	down	-0.942378	0.00488474
mirna	bta-miR-122_st	0.0333241	9.28891	up	mrna	Bt.3860.1.S1_at	EVL	0.00962912	2.11864	down	-0.981246	0.000524267
mirna	bta-miR-122_st	0.0333241	9.28891	up	mrna	Bt.12907.2.S1_a_at	LOC512271	0.00631175	2.00761	down	-0.843128	0.0349828
mirna	bta-miR-122_st	0.0333241	9.28891	up	mrna	Bt.6114.1.S1_at	MAGEF1	0.00473456	2.10833	down	-0.883085	0.0197046
mirna	bta-miR-122_st	0.0333241	9.28891	up	mrna	Bt.13875.1.S1_at	C24H18orf21	0.0455176	2.52612	down	-0.832183	0.039881
mirna	bta-miR-122_st	0.0333241	9.28891	up	mrna	Bt.21068.1.S1_at	C22H3orf64	7.35e-06	2.03058	down	-0.874019	0.022807
mirna	bta-miR-122_st	0.0333241	9.28891	up	mrna	Bt.15697.1.A1_at	PER2	0.00137976	2.74607	down	-0.922665	0.00873974
mirna	bta-miR-122_st	0.0333241	9.28891	up	mrna	Bt.1024.1.S1_at	TTI2	0.000331	2.14021	down	-0.902801	0.0137124
mirna	bta-miR-122_st	0.0333241	9.28891	up	mrna	Bt.21098.1.A1_at	LOC100848079	0.00494674	2.29496	down	-0.924796	0.00827074
mirna	bta-miR-122_st	0.0333241	9.28891	up	mrna	Bt.11751.1.A1_at	KLHL23	0.0291854	2.90073	down	-0.896178	0.0156089
mirna	bta-miR-122_st	0.0333241	9.28891	up	mrna	Bt.28411.1.S1_at	SLC16A6	0.00387445	4.83173	down	-0.945713	0.00434058
mirna	bta-miR-122_st	0.0333241	9.28891	up	mrna	Bt.8518.1.S1_at	PDE8B	0.0259396	2.09281	down	-0.848149	0.0328375
mirna	bta-miR-122_st	0.0333241	9.28891	up	mrna	Bt.4818.1.S1_at	BEX2	0.00376851	2.3753	down	-0.828239	0.0417191
mirna	bta-miR-122_st	0.0333241	9.28891	up	mrna	Bt.6613.1.S1_at	IRS1	0.0359707	2.08406	down	-0.820901	0.0452425
mirna	bta-miR-122_st	0.0333241	9.28891	up	mrna	Bt.28076.1.A1_at	GSTO1///LOC613836	0.0308257	2.00599	down	-0.819629	0.0458665
mirna	bta-miR-122_st	0.0333241	9.28891	up	mrna	Bt.13974.1.A1_at	BANK1	0.00423701	5.15898	down	-0.896476	0.0155211
mirna	bta-miR-122_st	0.0333241	9.28891	up	mrna	Bt.29017.1.A1_at	USP15	0.0114371	2.18814	down	-0.891948	0.0168821
mirna	bta-miR-122_st	0.0333241	9.28891	up	mrna	Bt.21896.1.S1_at	COL21A1	0.0420843	3.03086	down	-0.966503	0.00166425
mirna	bta-miR-122_st	0.0333241	9.28891	up	mrna	Bt.7031.1.A1_at	CRLF3	0.00879662	2.18683	down	-0.840845	0.0359797
mirna	bta-miR-122_st	0.0333241	9.28891	up	mrna	Bt.11873.1.A1_at	SSX2IP	0.0435359	2.06522	down	-0.941311	0.00506552
mirna	bta-miR-122_st	0.0333241	9.28891	up	mrna	Bt.20872.3.S1_a_at	PIGO	0.0445992	2.02297	down	-0.875821	0.0221733
mirna	bta-miR-122_st	0.0333241	9.28891	up	mrna	Bt.15697.2.S1_at	PER2	0.00172854	2.68864	down	-0.902793	0.0137145
mirna	bta-miR-122_st	0.0333241	9.28891	up	mrna	Bt.11873.2.S1_at	SSX2IP	0.0380024	2.11606	down	-0.866495	0.0255454
mirna	bta-miR-122_st	0.0333241	9.28891	up	mrna	Bt.23353.1.S1_at	HACL1	0.0265504	2.57913	down	-0.827965	0.0418483
mirna	bta-miR-122_st	0.0333241	9.28891	up	mrna	Bt.25305.1.A1_at	LOC100295797	0.0305253	3.35107	down	-0.897492	0.0152232
mirna	bta-miR-122_st	0.0333241	9.28891	up	mrna	Bt.15466.1.A1_at	UNC50	0.0167678	2.88763	down	-0.906211	0.0127822
mirna	bta-miR-122_st	0.0333241	9.28891	up	mrna	Bt.16504.1.A1_at	U2SURP	0.00552998	2.03622	down	-0.816801	0.0472684
mirna	bta-miR-122_st	0.0333241	9.28891	up	mrna	Bt.27611.1.S1_at	ZIC2	0.0498346	5.44223	down	-0.966996	0.00161596
mirna	bta-miR-122_st	0.0333241	9.28891	up	mrna	Bt.26910.1.A1_at	AHNAK	0.0223177	2.6283	down	-0.945757	0.00433362
mirna	bta-miR-122_st	0.0333241	9.28891	up	mrna	Bt.19662.1.A1_at	FAM171B	0.0158608	2.39055	down	-0.883049	0.0197166
mirna	bta-miR-122_st	0.0333241	9.28891	up	mrna	Bt.14556.1.A1_at	EXOC1	0.0310973	2.08312	down	-0.861571	0.0274175
mirna	bta-miR-122_st	0.0333241	9.28891	up	mrna	Bt.17095.2.A1_at	FPGT	0.0271862	2.27597	down	-0.90872	0.0121179
mirna	bta-miR-148b_st	0.037667	2.51482	up	mrna	Bt.4594.1.S1_at	BLA-DQB	0.00112745	44.9624	down	-0.858662	0.0285527
mirna	bta-miR-148b_st	0.037667	2.51482	up	mrna	Bt.5400.1.S1_at	OAT	0.00504957	2.17409	down	-0.832406	0.0397779
mirna	bta-miR-148b_st	0.037667	2.51482	up	mrna	Bt.23983.1.A1_at	POLH	0.0221736	2.1402	down	-0.832854	0.0395719
mirna	bta-miR-148b_st	0.037667	2.51482	up	mrna	Bt.21068.1.S1_at	C22H3orf64	7.35e-06	2.03058	down	-0.818343	0.0465018
mirna	bta-miR-148b_st	0.037667	2.51482	up	mrna	Bt.1024.1.S1_at	TTI2	0.000331	2.14021	down	-0.817399	0.0469703
mirna	bta-miR-148b_st	0.037667	2.51482	up	mrna	Bt.17037.1.A1_at	CSNK1A1///LOC100300748	0.0345742	2.07256	down	-0.8694	0.0244709
mirna	bta-miR-148b_st	0.037667	2.51482	up	mrna	Bt.28411.1.S1_at	SLC16A6	0.00387445	4.83173	down	-0.851322	0.0315144
mirna	bta-miR-148b_st	0.037667	2.51482	up	mrna	Bt.7620.1.S1_at	ERCC6L	0.00795325	3.11034	down	-0.883942	0.0194226
mirna	bta-miR-148b_st	0.037667	2.51482	up	mrna	Bt.25305.1.A1_at	LOC100295797	0.0305253	3.35107	down	-0.823231	0.0441093
mirna	bta-miR-148b_st	0.037667	2.51482	up	mrna	Bt.17901.2.A1_at	REPS2	0.00727659	3.83196	down	-0.843568	0.0347924
mirna	bta-miR-15a_st	0.024335	2.35745	up	mrna	Bt.142.1.S1_at	NCF1	0.0388818	2.02219	down	-0.96443	0.00187538
mirna	bta-miR-15a_st	0.024335	2.35745	up	mrna	Bt.4751.1.S1_a_at	BOLA-DQA2	0.00123684	4.03297	down	-0.817613	0.046864
mirna	bta-miR-15a_st	0.024335	2.35745	up	mrna	Bt.4594.1.S1_at	BLA-DQB	0.00112745	44.9624	down	-0.899202	0.0147283
mirna	bta-miR-15a_st	0.024335	2.35745	up	mrna	Bt.5400.1.S1_at	OAT	0.00504957	2.17409	down	-0.898984	0.0147911
mirna	bta-miR-15a_st	0.024335	2.35745	up	mrna	Bt.18776.1.S1_at	KIAA0101	0.0379022	2.39263	down	-0.949017	0.00383265
mirna	bta-miR-15a_st	0.024335	2.35745	up	mrna	Bt.5074.1.S1_at	LOC100848984	0.0222064	2.52698	down	-0.981451	0.000512923
mirna	bta-miR-15a_st	0.024335	2.35745	up	mrna	Bt.13772.1.A1_at	CYP1A1	0.0126961	2.80763	down	-0.882027	0.0200554
mirna	bta-miR-15a_st	0.024335	2.35745	up	mrna	Bt.12907.2.S1_a_at	LOC512271	0.00631175	2.00761	down	-0.971638	0.00119518
mirna	bta-miR-15a_st	0.024335	2.35745	up	mrna	Bt.21068.1.S1_at	C22H3orf64	7.35e-06	2.03058	down	-0.876154	0.0220571
mirna	bta-miR-15a_st	0.024335	2.35745	up	mrna	Bt.15697.1.A1_at	PER2	0.00137976	2.74607	down	-0.905194	0.0130563
mirna	bta-miR-15a_st	0.024335	2.35745	up	mrna	Bt.28411.1.S1_at	SLC16A6	0.00387445	4.83173	down	-0.831457	0.0402165
mirna	bta-miR-15a_st	0.024335	2.35745	up	mrna	Bt.8518.1.S1_at	PDE8B	0.0259396	2.09281	down	-0.900694	0.0143029
mirna	bta-miR-15a_st	0.024335	2.35745	up	mrna	Bt.9863.1.S1_at	SHCBP1	0.0136164	3.45752	down	-0.934234	0.00634545
mirna	bta-miR-15a_st	0.024335	2.35745	up	mrna	Bt.29017.1.A1_at	USP15	0.0114371	2.18814	down	-0.908253	0.0122401
mirna	bta-miR-15a_st	0.024335	2.35745	up	mrna	Bt.18808.1.S1_at	HES1	0.0071594	2.90918	down	-0.948262	0.00394601
mirna	bta-miR-15a_st	0.024335	2.35745	up	mrna	Bt.1029.1.S1_at	NCOA7	0.0104952	2.23764	down	-0.902682	0.0137455
mirna	bta-miR-15a_st	0.024335	2.35745	up	mrna	Bt.8902.3.S1_a_at	ICA1	0.0372222	4.86437	down	-0.811985	0.0497014
mirna	bta-miR-15a_st	0.024335	2.35745	up	mrna	Bt.15697.2.S1_at	PER2	0.00172854	2.68864	down	-0.93637	0.00594436
mirna	bta-miR-15a_st	0.024335	2.35745	up	mrna	Bt.25305.1.A1_at	LOC100295797	0.0305253	3.35107	down	-0.904381	0.0132774
mirna	bta-miR-15a_st	0.024335	2.35745	up	mrna	Bt.19662.1.A1_at	FAM171B	0.0158608	2.39055	down	-0.908979	0.0120501
mirna	bta-miR-199b_st	0.0184401	3.96639	up	mrna	Bt.4594.1.S1_at	BLA-DQB	0.00112745	44.9624	down	-0.92329	0.00860085
mirna	bta-miR-199b_st	0.0184401	3.96639	up	mrna	Bt.2091.1.S1_at	DDIT4	0.00863061	2.19732	down	-0.930495	0.00707861
mirna	bta-miR-199b_st	0.0184401	3.96639	up	mrna	Bt.5400.1.S1_at	OAT	0.00504957	2.17409	down	-0.865064	0.0260832
mirna	bta-miR-199b_st	0.0184401	3.96639	up	mrna	Bt.3860.1.S1_at	EVL	0.00962912	2.11864	down	-0.928578	0.00746952
mirna	bta-miR-199b_st	0.0184401	3.96639	up	mrna	Bt.6114.1.S1_at	MAGEF1	0.00473456	2.10833	down	-0.939342	0.00540748
mirna	bta-miR-199b_st	0.0184401	3.96639	up	mrna	Bt.13875.1.S1_at	C24H18orf21	0.0455176	2.52612	down	-0.952684	0.00330531
mirna	bta-miR-199b_st	0.0184401	3.96639	up	mrna	Bt.5110.1.A1_at	CHCHD7	0.00727431	2.4753	down	-0.902252	0.013865
mirna	bta-miR-199b_st	0.0184401	3.96639	up	mrna	Bt.23983.1.A1_at	POLH	0.0221736	2.1402	down	-0.860652	0.027774
mirna	bta-miR-199b_st	0.0184401	3.96639	up	mrna	Bt.21068.1.S1_at	C22H3orf64	7.35e-06	2.03058	down	-0.882235	0.0199862
mirna	bta-miR-199b_st	0.0184401	3.96639	up	mrna	Bt.15697.1.A1_at	PER2	0.00137976	2.74607	down	-0.852634	0.0309748
mirna	bta-miR-199b_st	0.0184401	3.96639	up	mrna	Bt.1024.1.S1_at	TTI2	0.000331	2.14021	down	-0.903336	0.0135642
mirna	bta-miR-199b_st	0.0184401	3.96639	up	mrna	Bt.11010.1.S1_at	ATP6V0D2	0.031927	2.12301	down	-0.908462	0.0121853
mirna	bta-miR-199b_st	0.0184401	3.96639	up	mrna	Bt.21098.1.A1_at	LOC100848079	0.00494674	2.29496	down	-0.847287	0.0332011
mirna	bta-miR-199b_st	0.0184401	3.96639	up	mrna	Bt.11751.1.A1_at	KLHL23	0.0291854	2.90073	down	-0.895644	0.015767
mirna	bta-miR-199b_st	0.0184401	3.96639	up	mrna	Bt.28411.1.S1_at	SLC16A6	0.00387445	4.83173	down	-0.953386	0.00320863
mirna	bta-miR-199b_st	0.0184401	3.96639	up	mrna	Bt.7620.1.S1_at	ERCC6L	0.00795325	3.11034	down	-0.954928	0.00300145
mirna	bta-miR-199b_st	0.0184401	3.96639	up	mrna	Bt.24422.1.S1_at	PIGB	0.0397334	2.04604	down	-0.944985	0.00445671
mirna	bta-miR-199b_st	0.0184401	3.96639	up	mrna	Bt.13974.1.A1_at	BANK1	0.00423701	5.15898	down	-0.93322	0.00654053
mirna	bta-miR-199b_st	0.0184401	3.96639	up	mrna	Bt.21896.1.S1_at	COL21A1	0.0420843	3.03086	down	-0.841	0.0359118
mirna	bta-miR-199b_st	0.0184401	3.96639	up	mrna	Bt.7031.1.A1_at	CRLF3	0.00879662	2.18683	down	-0.946775	0.00417391
mirna	bta-miR-199b_st	0.0184401	3.96639	up	mrna	Bt.11873.1.A1_at	SSX2IP	0.0435359	2.06522	down	-0.849368	0.0323261
mirna	bta-miR-199b_st	0.0184401	3.96639	up	mrna	Bt.13730.1.A1_at	ATG4A	0.0158182	2.19455	down	-0.857619	0.0289652
mirna	bta-miR-199b_st	0.0184401	3.96639	up	mrna	Bt.1029.1.S1_at	NCOA7	0.0104952	2.23764	down	-0.819187	0.0460845
mirna	bta-miR-199b_st	0.0184401	3.96639	up	mrna	Bt.15697.2.S1_at	PER2	0.00172854	2.68864	down	-0.841514	0.0356863
mirna	bta-miR-199b_st	0.0184401	3.96639	up	mrna	Bt.11873.2.S1_at	SSX2IP	0.0380024	2.11606	down	-0.932722	0.00663717
mirna	bta-miR-199b_st	0.0184401	3.96639	up	mrna	Bt.23353.1.S1_at	HACL1	0.0265504	2.57913	down	-0.90215	0.0138936
mirna	bta-miR-199b_st	0.0184401	3.96639	up	mrna	Bt.25305.1.A1_at	LOC100295797	0.0305253	3.35107	down	-0.860657	0.0277718
mirna	bta-miR-199b_st	0.0184401	3.96639	up	mrna	Bt.16504.1.A1_at	U2SURP	0.00552998	2.03622	down	-0.879218	0.0210014
mirna	bta-miR-199b_st	0.0184401	3.96639	up	mrna	Bt.27611.1.S1_at	ZIC2	0.0498346	5.44223	down	-0.821331	0.0450319
mirna	bta-miR-199b_st	0.0184401	3.96639	up	mrna	Bt.26910.1.A1_at	AHNAK	0.0223177	2.6283	down	-0.90339	0.0135494
mirna	bta-miR-199b_st	0.0184401	3.96639	up	mrna	Bt.19662.1.A1_at	FAM171B	0.0158608	2.39055	down	-0.87822	0.0213424
mirna	bta-miR-199b_st	0.0184401	3.96639	up	mrna	Bt.14556.1.A1_at	EXOC1	0.0310973	2.08312	down	-0.919255	0.00951641
mirna	bta-miR-200c_st	0.0462909	2.47105	up	mrna	Bt.2091.1.S1_at	DDIT4	0.00863061	2.19732	down	-0.951421	0.00348252
mirna	bta-miR-200c_st	0.0462909	2.47105	up	mrna	Bt.3860.1.S1_at	EVL	0.00962912	2.11864	down	-0.929641	0.00725153
mirna	bta-miR-200c_st	0.0462909	2.47105	up	mrna	Bt.14570.1.A1_at	ABAT	0.0252355	2.19177	down	-0.911088	0.0115065
mirna	bta-miR-200c_st	0.0462909	2.47105	up	mrna	Bt.6114.1.S1_at	MAGEF1	0.00473456	2.10833	down	-0.846112	0.0337
mirna	bta-miR-200c_st	0.0462909	2.47105	up	mrna	Bt.13875.1.S1_at	C24H18orf21	0.0455176	2.52612	down	-0.926821	0.00783677
mirna	bta-miR-200c_st	0.0462909	2.47105	up	mrna	Bt.21068.1.S1_at	C22H3orf64	7.35e-06	2.03058	down	-0.824546	0.0434757
mirna	bta-miR-200c_st	0.0462909	2.47105	up	mrna	Bt.1024.1.S1_at	TTI2	0.000331	2.14021	down	-0.896077	0.0156388
mirna	bta-miR-200c_st	0.0462909	2.47105	up	mrna	Bt.21098.1.A1_at	LOC100848079	0.00494674	2.29496	down	-0.913816	0.0108214
mirna	bta-miR-200c_st	0.0462909	2.47105	up	mrna	Bt.11751.1.A1_at	KLHL23	0.0291854	2.90073	down	-0.984065	0.000378878
mirna	bta-miR-200c_st	0.0462909	2.47105	up	mrna	Bt.28411.1.S1_at	SLC16A6	0.00387445	4.83173	down	-0.882266	0.0199761
mirna	bta-miR-200c_st	0.0462909	2.47105	up	mrna	Bt.4818.1.S1_at	BEX2	0.00376851	2.3753	down	-0.835429	0.0383967
mirna	bta-miR-200c_st	0.0462909	2.47105	up	mrna	Bt.6613.1.S1_at	IRS1	0.0359707	2.08406	down	-0.923366	0.00858413
mirna	bta-miR-200c_st	0.0462909	2.47105	up	mrna	Bt.28076.1.A1_at	GSTO1///LOC613836	0.0308257	2.00599	down	-0.85576	0.0297072
mirna	bta-miR-200c_st	0.0462909	2.47105	up	mrna	Bt.24422.1.S1_at	PIGB	0.0397334	2.04604	down	-0.876547	0.0219202
mirna	bta-miR-200c_st	0.0462909	2.47105	up	mrna	Bt.13974.1.A1_at	BANK1	0.00423701	5.15898	down	-0.9163	0.0102152
mirna	bta-miR-200c_st	0.0462909	2.47105	up	mrna	Bt.21896.1.S1_at	COL21A1	0.0420843	3.03086	down	-0.836029	0.0381253
mirna	bta-miR-200c_st	0.0462909	2.47105	up	mrna	Bt.7031.1.A1_at	CRLF3	0.00879662	2.18683	down	-0.940661	0.00517718
mirna	bta-miR-200c_st	0.0462909	2.47105	up	mrna	Bt.11873.1.A1_at	SSX2IP	0.0435359	2.06522	down	-0.963192	0.00200734
mirna	bta-miR-200c_st	0.0462909	2.47105	up	mrna	Bt.20872.3.S1_a_at	PIGO	0.0445992	2.02297	down	-0.841908	0.0355142
mirna	bta-miR-200c_st	0.0462909	2.47105	up	mrna	Bt.13730.1.A1_at	ATG4A	0.0158182	2.19455	down	-0.925858	0.00804168
mirna	bta-miR-200c_st	0.0462909	2.47105	up	mrna	Bt.14570.2.S1_at	ABAT	0.0194222	2.38968	down	-0.826206	0.042682
mirna	bta-miR-200c_st	0.0462909	2.47105	up	mrna	Bt.11873.2.S1_at	SSX2IP	0.0380024	2.11606	down	-0.909097	0.0120193
mirna	bta-miR-200c_st	0.0462909	2.47105	up	mrna	Bt.27611.1.S1_at	ZIC2	0.0498346	5.44223	down	-0.942953	0.0047887
mirna	bta-miR-200c_st	0.0462909	2.47105	up	mrna	Bt.26910.1.A1_at	AHNAK	0.0223177	2.6283	down	-0.932453	0.00668977
mirna	bta-miR-200c_st	0.0462909	2.47105	up	mrna	Bt.14556.1.A1_at	EXOC1	0.0310973	2.08312	down	-0.98533	0.000321254
mirna	bta-miR-200c_st	0.0462909	2.47105	up	mrna	Bt.17095.2.A1_at	FPGT	0.0271862	2.27597	down	-0.910327	0.0117012
mirna	bta-miR-216b_st	0.0202831	2.54848	down	mrna	Bt.97.1.S1_at	FABP4	0.00425269	5.73021	up	-0.918569	0.00967661
mirna	bta-miR-216b_st	0.0202831	2.54848	down	mrna	Bt.16020.1.A1_at	ACVR1	0.0253202	2.10787	up	-0.920846	0.00915004
mirna	bta-miR-216b_st	0.0202831	2.54848	down	mrna	Bt.21015.1.S1_at	CRAT	0.000984	2.00822	up	-0.824879	0.0433159
mirna	bta-miR-216b_st	0.0202831	2.54848	down	mrna	Bt.1655.1.A1_at	IMPA2	0.0120439	2.99636	up	-0.850267	0.0319514
mirna	bta-miR-216b_st	0.0202831	2.54848	down	mrna	Bt.21342.1.S1_at	S100A14	0.0104883	3.07514	up	-0.957926	0.00261806
mirna	bta-miR-216b_st	0.0202831	2.54848	down	mrna	Bt.1953.1.S1_at	MAP1A	0.000197	2.83232	up	-0.832118	0.0399108
mirna	bta-miR-216b_st	0.0202831	2.54848	down	mrna	Bt.28155.1.S1_at	HOXA4	0.0148169	2.64874	up	-0.96226	0.00210963
mirna	bta-miR-216b_st	0.0202831	2.54848	down	mrna	Bt.21950.1.S1_at	CCL16	0.0176389	2.65528	up	-0.92188	0.00891562
mirna	bta-miR-216b_st	0.0202831	2.54848	down	mrna	Bt.26525.1.S1_at	DYNC1H1	0.00215907	2.35718	up	-0.877077	0.0217364
mirna	bta-miR-216b_st	0.0202831	2.54848	down	mrna	Bt.7251.1.S1_at	B3GALT2	0.0246705	2.08893	up	-0.915027	0.0105239
mirna	bta-miR-216b_st	0.0202831	2.54848	down	mrna	Bt.11622.1.A1_at	CXHXorf64	0.0472355	4.35947	up	-0.94977	0.00372118
mirna	bta-miR-216b_st	0.0202831	2.54848	down	mrna	Bt.13381.1.S1_at	CIDEC	0.0461719	3.3906	up	-0.948168	0.00396016
mirna	bta-miR-216b_st	0.0202831	2.54848	down	mrna	Bt.9438.1.S1_at	SYNCRIP	0.0337917	2.07679	up	-0.880455	0.0205824
mirna	bta-miR-216b_st	0.0202831	2.54848	down	mrna	Bt.5056.2.A1_at	EFEMP1	0.0073638	2.32687	up	-0.965592	0.00175549
mirna	bta-miR-216b_st	0.0202831	2.54848	down	mrna	Bt.27261.2.S1_at	LOC100847574	0.0126133	2.2587	up	-0.9918	0.000100589
mirna	bta-miR-216b_st	0.0202831	2.54848	down	mrna	Bt.8809.1.S1_at	SCN4B	0.0197621	2.34608	up	-0.976463	0.000824439
mirna	bta-miR-216b_st	0.0202831	2.54848	down	mrna	Bt.16919.1.A1_at	LOC100848760	0.00757061	2.6167	up	-0.841107	0.0358648
mirna	bta-miR-224_st	0.0206965	2.4618	up	mrna	Bt.142.1.S1_at	NCF1	0.0388818	2.02219	down	-0.839	0.0367947
mirna	bta-miR-224_st	0.0206965	2.4618	up	mrna	Bt.4594.1.S1_at	BLA-DQB	0.00112745	44.9624	down	-0.839328	0.0366491
mirna	bta-miR-224_st	0.0206965	2.4618	up	mrna	Bt.2091.1.S1_at	DDIT4	0.00863061	2.19732	down	-0.887435	0.0182932
mirna	bta-miR-224_st	0.0206965	2.4618	up	mrna	Bt.5400.1.S1_at	OAT	0.00504957	2.17409	down	-0.93387	0.00641514
mirna	bta-miR-224_st	0.0206965	2.4618	up	mrna	Bt.3860.1.S1_at	EVL	0.00962912	2.11864	down	-0.894679	0.0160546
mirna	bta-miR-224_st	0.0206965	2.4618	up	mrna	Bt.14570.1.A1_at	ABAT	0.0252355	2.19177	down	-0.826578	0.042505
mirna	bta-miR-224_st	0.0206965	2.4618	up	mrna	Bt.21068.1.S1_at	C22H3orf64	7.35e-06	2.03058	down	-0.880615	0.0205284
mirna	bta-miR-224_st	0.0206965	2.4618	up	mrna	Bt.15697.1.A1_at	PER2	0.00137976	2.74607	down	-0.913628	0.0108679
mirna	bta-miR-224_st	0.0206965	2.4618	up	mrna	Bt.1024.1.S1_at	TTI2	0.000331	2.14021	down	-0.910364	0.0116918
mirna	bta-miR-224_st	0.0206965	2.4618	up	mrna	Bt.21098.1.A1_at	LOC100848079	0.00494674	2.29496	down	-0.907072	0.0125523
mirna	bta-miR-224_st	0.0206965	2.4618	up	mrna	Bt.28411.1.S1_at	SLC16A6	0.00387445	4.83173	down	-0.871907	0.0235607
mirna	bta-miR-224_st	0.0206965	2.4618	up	mrna	Bt.4818.1.S1_at	BEX2	0.00376851	2.3753	down	-0.858146	0.0287566
mirna	bta-miR-224_st	0.0206965	2.4618	up	mrna	Bt.28076.1.A1_at	GSTO1///LOC613836	0.0308257	2.00599	down	-0.912665	0.0111081
mirna	bta-miR-224_st	0.0206965	2.4618	up	mrna	Bt.13730.1.A1_at	ATG4A	0.0158182	2.19455	down	-0.849025	0.0324695
mirna	bta-miR-224_st	0.0206965	2.4618	up	mrna	Bt.15697.2.S1_at	PER2	0.00172854	2.68864	down	-0.893896	0.0162898
mirna	bta-miR-224_st	0.0206965	2.4618	up	mrna	Bt.13730.2.S1_at	ATG4A	0.00392715	2.20094	down	-0.920019	0.00933967
mirna	bta-miR-224_st	0.0206965	2.4618	up	mrna	Bt.15466.1.A1_at	UNC50	0.0167678	2.88763	down	-0.858287	0.028701
mirna	bta-miR-224_st	0.0206965	2.4618	up	mrna	Bt.27611.1.S1_at	ZIC2	0.0498346	5.44223	down	-0.811414	0.0499933
mirna	bta-miR-224_st	0.0206965	2.4618	up	mrna	Bt.17095.2.A1_at	FPGT	0.0271862	2.27597	down	-0.869712	0.0243565
mirna	bta-miR-224_st	0.0206965	2.4618	up	mrna	Bt.17901.2.A1_at	REPS2	0.00727659	3.83196	down	-0.82327	0.0440904
mirna	bta-miR-2407_st	0.0468605	2.58869	down	mrna	Bt.97.1.S1_at	FABP4	0.00425269	5.73021	up	-0.858237	0.0287207
mirna	bta-miR-2407_st	0.0468605	2.58869	down	mrna	Bt.249.1.S1_at	NMT2	0.0478472	2.20111	up	-0.825069	0.0432247
mirna	bta-miR-2407_st	0.0468605	2.58869	down	mrna	Bt.16020.1.A1_at	ACVR1	0.0253202	2.10787	up	-0.946857	0.00416115
mirna	bta-miR-2407_st	0.0468605	2.58869	down	mrna	Bt.120.1.S1_at	ROCK2	0.0154781	3.00794	up	-0.841427	0.0357245
mirna	bta-miR-2407_st	0.0468605	2.58869	down	mrna	Bt.1655.1.A1_at	IMPA2	0.0120439	2.99636	up	-0.870613	0.0240284
mirna	bta-miR-2407_st	0.0468605	2.58869	down	mrna	Bt.21342.1.S1_at	S100A14	0.0104883	3.07514	up	-0.966785	0.00163649
mirna	bta-miR-2407_st	0.0468605	2.58869	down	mrna	Bt.1178.1.S1_a_at	LOC100851083///S100A1	0.0293655	2.12646	up	-0.851644	0.0313816
mirna	bta-miR-2407_st	0.0468605	2.58869	down	mrna	Bt.1178.1.S1_at	LOC100851083///S100A1	0.0297837	2.46448	up	-0.857812	0.0288887
mirna	bta-miR-2407_st	0.0468605	2.58869	down	mrna	Bt.28155.1.S1_at	HOXA4	0.0148169	2.64874	up	-0.825146	0.0431878
mirna	bta-miR-2407_st	0.0468605	2.58869	down	mrna	Bt.21950.1.S1_at	CCL16	0.0176389	2.65528	up	-0.943734	0.00465975
mirna	bta-miR-2407_st	0.0468605	2.58869	down	mrna	Bt.26525.1.S1_at	DYNC1H1	0.00215907	2.35718	up	-0.892343	0.0167613
mirna	bta-miR-2407_st	0.0468605	2.58869	down	mrna	Bt.7251.1.S1_at	B3GALT2	0.0246705	2.08893	up	-0.845754	0.0338528
mirna	bta-miR-2407_st	0.0468605	2.58869	down	mrna	Bt.11622.1.A1_at	CXHXorf64	0.0472355	4.35947	up	-0.910271	0.0117157
mirna	bta-miR-2407_st	0.0468605	2.58869	down	mrna	Bt.15842.1.S1_at	THRSP	0.0314951	3.21023	up	-0.882662	0.0198446
mirna	bta-miR-2407_st	0.0468605	2.58869	down	mrna	Bt.13381.1.S1_at	CIDEC	0.0461719	3.3906	up	-0.876855	0.0218131
mirna	bta-miR-2407_st	0.0468605	2.58869	down	mrna	Bt.1907.1.S1_at	C15H11orf52	0.044927	2.87552	up	-0.826405	0.042587
mirna	bta-miR-2407_st	0.0468605	2.58869	down	mrna	Bt.9438.1.S1_at	SYNCRIP	0.0337917	2.07679	up	-0.992035	9.48982e-05
mirna	bta-miR-2407_st	0.0468605	2.58869	down	mrna	Bt.5056.2.A1_at	EFEMP1	0.0073638	2.32687	up	-0.910607	0.0116295
mirna	bta-miR-2407_st	0.0468605	2.58869	down	mrna	Bt.27261.2.S1_at	LOC100847574	0.0126133	2.2587	up	-0.881875	0.0201062
mirna	bta-miR-2407_st	0.0468605	2.58869	down	mrna	Bt.8809.1.S1_at	SCN4B	0.0197621	2.34608	up	-0.914415	0.0106737
mirna	bta-miR-2407_st	0.0468605	2.58869	down	mrna	Bt.21537.1.A1_at	FKBP5	0.0498111	2.11439	up	-0.934018	0.00638681
mirna	bta-miR-27a-3p_st	0.0209351	2.48442	up	mrna	Bt.142.1.S1_at	NCF1	0.0388818	2.02219	down	-0.952364	0.00334978
mirna	bta-miR-27a-3p_st	0.0209351	2.48442	up	mrna	Bt.4594.1.S1_at	BLA-DQB	0.00112745	44.9624	down	-0.955723	0.00289723
mirna	bta-miR-27a-3p_st	0.0209351	2.48442	up	mrna	Bt.2091.1.S1_at	DDIT4	0.00863061	2.19732	down	-0.856695	0.0293329
mirna	bta-miR-27a-3p_st	0.0209351	2.48442	up	mrna	Bt.5400.1.S1_at	OAT	0.00504957	2.17409	down	-0.93504	0.00619272
mirna	bta-miR-27a-3p_st	0.0209351	2.48442	up	mrna	Bt.18776.1.S1_at	KIAA0101	0.0379022	2.39263	down	-0.950943	0.00355081
mirna	bta-miR-27a-3p_st	0.0209351	2.48442	up	mrna	Bt.5074.1.S1_at	LOC100848984	0.0222064	2.52698	down	-0.959022	0.00248441
mirna	bta-miR-27a-3p_st	0.0209351	2.48442	up	mrna	Bt.3860.1.S1_at	EVL	0.00962912	2.11864	down	-0.887687	0.0182129
mirna	bta-miR-27a-3p_st	0.0209351	2.48442	up	mrna	Bt.12907.2.S1_a_at	LOC512271	0.00631175	2.00761	down	-0.930487	0.00708007
mirna	bta-miR-27a-3p_st	0.0209351	2.48442	up	mrna	Bt.6114.1.S1_at	MAGEF1	0.00473456	2.10833	down	-0.911138	0.0114939
mirna	bta-miR-27a-3p_st	0.0209351	2.48442	up	mrna	Bt.23983.1.A1_at	POLH	0.0221736	2.1402	down	-0.820482	0.0454475
mirna	bta-miR-27a-3p_st	0.0209351	2.48442	up	mrna	Bt.21068.1.S1_at	C22H3orf64	7.35e-06	2.03058	down	-0.887354	0.0183189
mirna	bta-miR-27a-3p_st	0.0209351	2.48442	up	mrna	Bt.15697.1.A1_at	PER2	0.00137976	2.74607	down	-0.913042	0.0110138
mirna	bta-miR-27a-3p_st	0.0209351	2.48442	up	mrna	Bt.1024.1.S1_at	TTI2	0.000331	2.14021	down	-0.85243	0.0310585
mirna	bta-miR-27a-3p_st	0.0209351	2.48442	up	mrna	Bt.28411.1.S1_at	SLC16A6	0.00387445	4.83173	down	-0.942642	0.00484055
mirna	bta-miR-27a-3p_st	0.0209351	2.48442	up	mrna	Bt.8518.1.S1_at	PDE8B	0.0259396	2.09281	down	-0.94176	0.00498914
mirna	bta-miR-27a-3p_st	0.0209351	2.48442	up	mrna	Bt.7620.1.S1_at	ERCC6L	0.00795325	3.11034	down	-0.89377	0.0163279
mirna	bta-miR-27a-3p_st	0.0209351	2.48442	up	mrna	Bt.9863.1.S1_at	SHCBP1	0.0136164	3.45752	down	-0.893988	0.0162621
mirna	bta-miR-27a-3p_st	0.0209351	2.48442	up	mrna	Bt.13974.1.A1_at	BANK1	0.00423701	5.15898	down	-0.839617	0.0365214
mirna	bta-miR-27a-3p_st	0.0209351	2.48442	up	mrna	Bt.29017.1.A1_at	USP15	0.0114371	2.18814	down	-0.879601	0.0208713
mirna	bta-miR-27a-3p_st	0.0209351	2.48442	up	mrna	Bt.21896.1.S1_at	COL21A1	0.0420843	3.03086	down	-0.85782	0.0288857
mirna	bta-miR-27a-3p_st	0.0209351	2.48442	up	mrna	Bt.18808.1.S1_at	HES1	0.0071594	2.90918	down	-0.87353	0.0229805
mirna	bta-miR-27a-3p_st	0.0209351	2.48442	up	mrna	Bt.1029.1.S1_at	NCOA7	0.0104952	2.23764	down	-0.89809	0.0150493
mirna	bta-miR-27a-3p_st	0.0209351	2.48442	up	mrna	Bt.15697.2.S1_at	PER2	0.00172854	2.68864	down	-0.931907	0.00679721
mirna	bta-miR-27a-3p_st	0.0209351	2.48442	up	mrna	Bt.23353.1.S1_at	HACL1	0.0265504	2.57913	down	-0.907665	0.0123951
mirna	bta-miR-27a-3p_st	0.0209351	2.48442	up	mrna	Bt.25305.1.A1_at	LOC100295797	0.0305253	3.35107	down	-0.990343	0.000139429
mirna	bta-miR-27a-3p_st	0.0209351	2.48442	up	mrna	Bt.16504.1.A1_at	U2SURP	0.00552998	2.03622	down	-0.844333	0.0344621
mirna	bta-miR-27a-3p_st	0.0209351	2.48442	up	mrna	Bt.26910.1.A1_at	AHNAK	0.0223177	2.6283	down	-0.812207	0.0495879
mirna	bta-miR-27a-3p_st	0.0209351	2.48442	up	mrna	Bt.19662.1.A1_at	FAM171B	0.0158608	2.39055	down	-0.982902	0.000436027
mirna	bta-miR-29b_st	0.0297654	4.67368	up	mrna	Bt.4751.1.S1_a_at	BOLA-DQA2	0.00123684	4.03297	down	-0.832202	0.0398722
mirna	bta-miR-29b_st	0.0297654	4.67368	up	mrna	Bt.4594.1.S1_at	BLA-DQB	0.00112745	44.9624	down	-0.909219	0.0119877
mirna	bta-miR-29b_st	0.0297654	4.67368	up	mrna	Bt.18776.1.S1_at	KIAA0101	0.0379022	2.39263	down	-0.918517	0.00968861
mirna	bta-miR-29b_st	0.0297654	4.67368	up	mrna	Bt.5074.1.S1_at	LOC100848984	0.0222064	2.52698	down	-0.915788	0.0103388
mirna	bta-miR-29b_st	0.0297654	4.67368	up	mrna	Bt.13772.1.A1_at	CYP1A1	0.0126961	2.80763	down	-0.855437	0.029837
mirna	bta-miR-29b_st	0.0297654	4.67368	up	mrna	Bt.12907.2.S1_a_at	LOC512271	0.00631175	2.00761	down	-0.852746	0.0309292
mirna	bta-miR-29b_st	0.0297654	4.67368	up	mrna	Bt.6114.1.S1_at	MAGEF1	0.00473456	2.10833	down	-0.884035	0.019392
mirna	bta-miR-29b_st	0.0297654	4.67368	up	mrna	Bt.5110.1.A1_at	CHCHD7	0.00727431	2.4753	down	-0.893561	0.0163908
mirna	bta-miR-29b_st	0.0297654	4.67368	up	mrna	Bt.23983.1.A1_at	POLH	0.0221736	2.1402	down	-0.974053	0.00100114
mirna	bta-miR-29b_st	0.0297654	4.67368	up	mrna	Bt.21068.1.S1_at	C22H3orf64	7.35e-06	2.03058	down	-0.84154	0.0356747
mirna	bta-miR-29b_st	0.0297654	4.67368	up	mrna	Bt.11010.1.S1_at	ATP6V0D2	0.031927	2.12301	down	-0.908565	0.0121584
mirna	bta-miR-29b_st	0.0297654	4.67368	up	mrna	Bt.17037.1.A1_at	CSNK1A1///LOC100300748	0.0345742	2.07256	down	-0.937747	0.00569256
mirna	bta-miR-29b_st	0.0297654	4.67368	up	mrna	Bt.28411.1.S1_at	SLC16A6	0.00387445	4.83173	down	-0.826491	0.0425462
mirna	bta-miR-29b_st	0.0297654	4.67368	up	mrna	Bt.8518.1.S1_at	PDE8B	0.0259396	2.09281	down	-0.874668	0.0225778
mirna	bta-miR-29b_st	0.0297654	4.67368	up	mrna	Bt.7620.1.S1_at	ERCC6L	0.00795325	3.11034	down	-0.941105	0.00510083
mirna	bta-miR-29b_st	0.0297654	4.67368	up	mrna	Bt.9863.1.S1_at	SHCBP1	0.0136164	3.45752	down	-0.97581	0.000870689
mirna	bta-miR-29b_st	0.0297654	4.67368	up	mrna	Bt.18808.1.S1_at	HES1	0.0071594	2.90918	down	-0.937347	0.00576513
mirna	bta-miR-29b_st	0.0297654	4.67368	up	mrna	Bt.1029.1.S1_at	NCOA7	0.0104952	2.23764	down	-0.983086	0.000426729
mirna	bta-miR-29b_st	0.0297654	4.67368	up	mrna	Bt.1196.1.A1_at	CLDN12	0.0390317	2.06038	down	-0.875835	0.0221683
mirna	bta-miR-29b_st	0.0297654	4.67368	up	mrna	Bt.15697.2.S1_at	PER2	0.00172854	2.68864	down	-0.814899	0.0482224
mirna	bta-miR-29b_st	0.0297654	4.67368	up	mrna	Bt.23353.1.S1_at	HACL1	0.0265504	2.57913	down	-0.900552	0.0143431
mirna	bta-miR-29b_st	0.0297654	4.67368	up	mrna	Bt.25305.1.A1_at	LOC100295797	0.0305253	3.35107	down	-0.825234	0.0431458
mirna	bta-miR-29b_st	0.0297654	4.67368	up	mrna	Bt.16504.1.A1_at	U2SURP	0.00552998	2.03622	down	-0.886086	0.0187256
mirna	bta-miR-29b_st	0.0297654	4.67368	up	mrna	Bt.19662.1.A1_at	FAM171B	0.0158608	2.39055	down	-0.886722	0.0185212
mirna	bta-miR-29b_st	0.0297654	4.67368	up	mrna	Bt.17901.2.A1_at	REPS2	0.00727659	3.83196	down	-0.819257	0.0460496
mirna	bta-miR-31_st	0.0136394	5.68322	up	mrna	Bt.142.1.S1_at	NCF1	0.0388818	2.02219	down	-0.950528	0.00361063
mirna	bta-miR-31_st	0.0136394	5.68322	up	mrna	Bt.4751.1.S1_a_at	BOLA-DQA2	0.00123684	4.03297	down	-0.813385	0.0489883
mirna	bta-miR-31_st	0.0136394	5.68322	up	mrna	Bt.4594.1.S1_at	BLA-DQB	0.00112745	44.9624	down	-0.967999	0.00151971
mirna	bta-miR-31_st	0.0136394	5.68322	up	mrna	Bt.2091.1.S1_at	DDIT4	0.00863061	2.19732	down	-0.844432	0.0344195
mirna	bta-miR-31_st	0.0136394	5.68322	up	mrna	Bt.5400.1.S1_at	OAT	0.00504957	2.17409	down	-0.933541	0.00647852
mirna	bta-miR-31_st	0.0136394	5.68322	up	mrna	Bt.18776.1.S1_at	KIAA0101	0.0379022	2.39263	down	-0.983055	0.000428289
mirna	bta-miR-31_st	0.0136394	5.68322	up	mrna	Bt.5074.1.S1_at	LOC100848984	0.0222064	2.52698	down	-0.987712	0.000225554
mirna	bta-miR-31_st	0.0136394	5.68322	up	mrna	Bt.3860.1.S1_at	EVL	0.00962912	2.11864	down	-0.872614	0.0233073
mirna	bta-miR-31_st	0.0136394	5.68322	up	mrna	Bt.12907.2.S1_a_at	LOC512271	0.00631175	2.00761	down	-0.973276	0.00106169
mirna	bta-miR-31_st	0.0136394	5.68322	up	mrna	Bt.6114.1.S1_at	MAGEF1	0.00473456	2.10833	down	-0.924452	0.0083456
mirna	bta-miR-31_st	0.0136394	5.68322	up	mrna	Bt.23983.1.A1_at	POLH	0.0221736	2.1402	down	-0.835657	0.0382935
mirna	bta-miR-31_st	0.0136394	5.68322	up	mrna	Bt.21068.1.S1_at	C22H3orf64	7.35e-06	2.03058	down	-0.913463	0.0109089
mirna	bta-miR-31_st	0.0136394	5.68322	up	mrna	Bt.15697.1.A1_at	PER2	0.00137976	2.74607	down	-0.930919	0.00699342
mirna	bta-miR-31_st	0.0136394	5.68322	up	mrna	Bt.1024.1.S1_at	TTI2	0.000331	2.14021	down	-0.863296	0.0267546
mirna	bta-miR-31_st	0.0136394	5.68322	up	mrna	Bt.28411.1.S1_at	SLC16A6	0.00387445	4.83173	down	-0.93459	0.00627774
mirna	bta-miR-31_st	0.0136394	5.68322	up	mrna	Bt.8518.1.S1_at	PDE8B	0.0259396	2.09281	down	-0.977264	0.000769526
mirna	bta-miR-31_st	0.0136394	5.68322	up	mrna	Bt.7620.1.S1_at	ERCC6L	0.00795325	3.11034	down	-0.889178	0.0177418
mirna	bta-miR-31_st	0.0136394	5.68322	up	mrna	Bt.9863.1.S1_at	SHCBP1	0.0136164	3.45752	down	-0.93735	0.00576454
mirna	bta-miR-31_st	0.0136394	5.68322	up	mrna	Bt.13974.1.A1_at	BANK1	0.00423701	5.15898	down	-0.85263	0.0309768
mirna	bta-miR-31_st	0.0136394	5.68322	up	mrna	Bt.29017.1.A1_at	USP15	0.0114371	2.18814	down	-0.933824	0.00642408
mirna	bta-miR-31_st	0.0136394	5.68322	up	mrna	Bt.21896.1.S1_at	COL21A1	0.0420843	3.03086	down	-0.867827	0.0250501
mirna	bta-miR-31_st	0.0136394	5.68322	up	mrna	Bt.18808.1.S1_at	HES1	0.0071594	2.90918	down	-0.928401	0.00750613
mirna	bta-miR-31_st	0.0136394	5.68322	up	mrna	Bt.1029.1.S1_at	NCOA7	0.0104952	2.23764	down	-0.939752	0.00533547
mirna	bta-miR-31_st	0.0136394	5.68322	up	mrna	Bt.15697.2.S1_at	PER2	0.00172854	2.68864	down	-0.953891	0.00314
mirna	bta-miR-31_st	0.0136394	5.68322	up	mrna	Bt.23353.1.S1_at	HACL1	0.0265504	2.57913	down	-0.921266	0.00905461
mirna	bta-miR-31_st	0.0136394	5.68322	up	mrna	Bt.25305.1.A1_at	LOC100295797	0.0305253	3.35107	down	-0.978214	0.00070678
mirna	bta-miR-31_st	0.0136394	5.68322	up	mrna	Bt.16504.1.A1_at	U2SURP	0.00552998	2.03622	down	-0.88595	0.0187694
mirna	bta-miR-31_st	0.0136394	5.68322	up	mrna	Bt.26910.1.A1_at	AHNAK	0.0223177	2.6283	down	-0.816189	0.0475744
mirna	bta-miR-31_st	0.0136394	5.68322	up	mrna	Bt.19662.1.A1_at	FAM171B	0.0158608	2.39055	down	-0.991107	0.000118266
mirna	bta-miR-365-3p_st	0.0223234	3.01833	up	mrna	Bt.4751.1.S1_a_at	BOLA-DQA2	0.00123684	4.03297	down	-0.914114	0.0107478
mirna	bta-miR-365-3p_st	0.0223234	3.01833	up	mrna	Bt.5400.1.S1_at	OAT	0.00504957	2.17409	down	-0.814371	0.0484891
mirna	bta-miR-365-3p_st	0.0223234	3.01833	up	mrna	Bt.13772.1.A1_at	CYP1A1	0.0126961	2.80763	down	-0.910916	0.0115506
mirna	bta-miR-365-3p_st	0.0223234	3.01833	up	mrna	Bt.12907.2.S1_a_at	LOC512271	0.00631175	2.00761	down	-0.889271	0.0177125
mirna	bta-miR-365-3p_st	0.0223234	3.01833	up	mrna	Bt.21068.1.S1_at	C22H3orf64	7.35e-06	2.03058	down	-0.880226	0.0206594
mirna	bta-miR-365-3p_st	0.0223234	3.01833	up	mrna	Bt.15697.1.A1_at	PER2	0.00137976	2.74607	down	-0.872535	0.0233356
mirna	bta-miR-365-3p_st	0.0223234	3.01833	up	mrna	Bt.1024.1.S1_at	TTI2	0.000331	2.14021	down	-0.8354	0.0384101
mirna	bta-miR-365-3p_st	0.0223234	3.01833	up	mrna	Bt.21098.1.A1_at	LOC100848079	0.00494674	2.29496	down	-0.821719	0.0448427
mirna	bta-miR-365-3p_st	0.0223234	3.01833	up	mrna	Bt.4818.1.S1_at	BEX2	0.00376851	2.3753	down	-0.902089	0.0139105
mirna	bta-miR-365-3p_st	0.0223234	3.01833	up	mrna	Bt.16141.1.S1_at	CCNE2	0.0360239	2.01451	down	-0.852475	0.0310401
mirna	bta-miR-365-3p_st	0.0223234	3.01833	up	mrna	Bt.9863.1.S1_at	SHCBP1	0.0136164	3.45752	down	-0.813845	0.0487551
mirna	bta-miR-365-3p_st	0.0223234	3.01833	up	mrna	Bt.29017.1.A1_at	USP15	0.0114371	2.18814	down	-0.883004	0.0197313
mirna	bta-miR-365-3p_st	0.0223234	3.01833	up	mrna	Bt.13581.1.S1_at	LOC100335819	0.0348761	3.43484	down	-0.865546	0.0259016
mirna	bta-miR-365-3p_st	0.0223234	3.01833	up	mrna	Bt.18808.1.S1_at	HES1	0.0071594	2.90918	down	-0.889026	0.0177895
mirna	bta-miR-365-3p_st	0.0223234	3.01833	up	mrna	Bt.16213.1.S1_at	MT3	0.00616791	2.6245	down	-0.839469	0.036587
mirna	bta-miR-365-3p_st	0.0223234	3.01833	up	mrna	Bt.14570.2.S1_at	ABAT	0.0194222	2.38968	down	-0.852074	0.0312045
mirna	bta-miR-365-3p_st	0.0223234	3.01833	up	mrna	Bt.8902.3.S1_a_at	ICA1	0.0372222	4.86437	down	-0.982157	0.000474718
mirna	bta-miR-365-3p_st	0.0223234	3.01833	up	mrna	Bt.15697.2.S1_at	PER2	0.00172854	2.68864	down	-0.877969	0.0214287
mirna	bta-miR-365-3p_st	0.0223234	3.01833	up	mrna	Bt.13730.2.S1_at	ATG4A	0.00392715	2.20094	down	-0.901499	0.0140758
mirna	bta-miR-365-3p_st	0.0223234	3.01833	up	mrna	Bt.15466.1.A1_at	UNC50	0.0167678	2.88763	down	-0.885427	0.0189386
mirna	bta-miR-365-3p_st	0.0223234	3.01833	up	mrna	Bt.17901.2.A1_at	REPS2	0.00727659	3.83196	down	-0.819909	0.0457287
mirna	bta-miR-374b_st	0.0200678	2.39165	up	mrna	Bt.142.1.S1_at	NCF1	0.0388818	2.02219	down	-0.815351	0.0479949
mirna	bta-miR-374b_st	0.0200678	2.39165	up	mrna	Bt.4594.1.S1_at	BLA-DQB	0.00112745	44.9624	down	-0.891761	0.0169394
mirna	bta-miR-374b_st	0.0200678	2.39165	up	mrna	Bt.2091.1.S1_at	DDIT4	0.00863061	2.19732	down	-0.961796	0.00216138
mirna	bta-miR-374b_st	0.0200678	2.39165	up	mrna	Bt.5400.1.S1_at	OAT	0.00504957	2.17409	down	-0.936826	0.00586038
mirna	bta-miR-374b_st	0.0200678	2.39165	up	mrna	Bt.3860.1.S1_at	EVL	0.00962912	2.11864	down	-0.967676	0.00155041
mirna	bta-miR-374b_st	0.0200678	2.39165	up	mrna	Bt.14570.1.A1_at	ABAT	0.0252355	2.19177	down	-0.821812	0.0447978
mirna	bta-miR-374b_st	0.0200678	2.39165	up	mrna	Bt.6114.1.S1_at	MAGEF1	0.00473456	2.10833	down	-0.874855	0.0225119
mirna	bta-miR-374b_st	0.0200678	2.39165	up	mrna	Bt.13875.1.S1_at	C24H18orf21	0.0455176	2.52612	down	-0.860165	0.0279635
mirna	bta-miR-374b_st	0.0200678	2.39165	up	mrna	Bt.21068.1.S1_at	C22H3orf64	7.35e-06	2.03058	down	-0.887774	0.0181854
mirna	bta-miR-374b_st	0.0200678	2.39165	up	mrna	Bt.15697.1.A1_at	PER2	0.00137976	2.74607	down	-0.908913	0.0120673
mirna	bta-miR-374b_st	0.0200678	2.39165	up	mrna	Bt.1024.1.S1_at	TTI2	0.000331	2.14021	down	-0.926464	0.00791239
mirna	bta-miR-374b_st	0.0200678	2.39165	up	mrna	Bt.21098.1.A1_at	LOC100848079	0.00494674	2.29496	down	-0.915226	0.0104753
mirna	bta-miR-374b_st	0.0200678	2.39165	up	mrna	Bt.11751.1.A1_at	KLHL23	0.0291854	2.90073	down	-0.892487	0.0167172
mirna	bta-miR-374b_st	0.0200678	2.39165	up	mrna	Bt.28411.1.S1_at	SLC16A6	0.00387445	4.83173	down	-0.94931	0.00378915
mirna	bta-miR-374b_st	0.0200678	2.39165	up	mrna	Bt.4818.1.S1_at	BEX2	0.00376851	2.3753	down	-0.82578	0.0428847
mirna	bta-miR-374b_st	0.0200678	2.39165	up	mrna	Bt.28076.1.A1_at	GSTO1///LOC613836	0.0308257	2.00599	down	-0.849623	0.0322194
mirna	bta-miR-374b_st	0.0200678	2.39165	up	mrna	Bt.7620.1.S1_at	ERCC6L	0.00795325	3.11034	down	-0.846516	0.0335282
mirna	bta-miR-374b_st	0.0200678	2.39165	up	mrna	Bt.24422.1.S1_at	PIGB	0.0397334	2.04604	down	-0.826491	0.0425461
mirna	bta-miR-374b_st	0.0200678	2.39165	up	mrna	Bt.13974.1.A1_at	BANK1	0.00423701	5.15898	down	-0.891178	0.017119
mirna	bta-miR-374b_st	0.0200678	2.39165	up	mrna	Bt.21896.1.S1_at	COL21A1	0.0420843	3.03086	down	-0.855244	0.0299149
mirna	bta-miR-374b_st	0.0200678	2.39165	up	mrna	Bt.7031.1.A1_at	CRLF3	0.00879662	2.18683	down	-0.886919	0.018458
mirna	bta-miR-374b_st	0.0200678	2.39165	up	mrna	Bt.11873.1.A1_at	SSX2IP	0.0435359	2.06522	down	-0.884447	0.0192574
mirna	bta-miR-374b_st	0.0200678	2.39165	up	mrna	Bt.13730.1.A1_at	ATG4A	0.0158182	2.19455	down	-0.861528	0.0274343
mirna	bta-miR-374b_st	0.0200678	2.39165	up	mrna	Bt.15697.2.S1_at	PER2	0.00172854	2.68864	down	-0.887446	0.0182898
mirna	bta-miR-374b_st	0.0200678	2.39165	up	mrna	Bt.11873.2.S1_at	SSX2IP	0.0380024	2.11606	down	-0.84914	0.0324213
mirna	bta-miR-374b_st	0.0200678	2.39165	up	mrna	Bt.13730.2.S1_at	ATG4A	0.00392715	2.20094	down	-0.850046	0.0320435
mirna	bta-miR-374b_st	0.0200678	2.39165	up	mrna	Bt.25305.1.A1_at	LOC100295797	0.0305253	3.35107	down	-0.873086	0.0231385
mirna	bta-miR-374b_st	0.0200678	2.39165	up	mrna	Bt.15466.1.A1_at	UNC50	0.0167678	2.88763	down	-0.827863	0.0418966
mirna	bta-miR-374b_st	0.0200678	2.39165	up	mrna	Bt.27611.1.S1_at	ZIC2	0.0498346	5.44223	down	-0.897459	0.0152329
mirna	bta-miR-374b_st	0.0200678	2.39165	up	mrna	Bt.26910.1.A1_at	AHNAK	0.0223177	2.6283	down	-0.89008	0.0174595
mirna	bta-miR-374b_st	0.0200678	2.39165	up	mrna	Bt.19662.1.A1_at	FAM171B	0.0158608	2.39055	down	-0.851064	0.0316211
mirna	bta-miR-374b_st	0.0200678	2.39165	up	mrna	Bt.14556.1.A1_at	EXOC1	0.0310973	2.08312	down	-0.891413	0.0170464
mirna	bta-miR-374b_st	0.0200678	2.39165	up	mrna	Bt.17095.2.A1_at	FPGT	0.0271862	2.27597	down	-0.872832	0.0232293
mirna	bta-miR-409a_st	0.0386216	3.67627	down	mrna	Bt.390.1.S1_at	S100G	0.040988	3.4837	up	-0.882957	0.0197471
mirna	bta-miR-409a_st	0.0386216	3.67627	down	mrna	Bt.249.1.S1_at	NMT2	0.0478472	2.20111	up	-0.885054	0.0190594
mirna	bta-miR-409a_st	0.0386216	3.67627	down	mrna	Bt.23550.1.S1_at	DGAT2	0.0218313	2.53446	up	-0.940454	0.00521298
mirna	bta-miR-409a_st	0.0386216	3.67627	down	mrna	Bt.120.1.S1_at	ROCK2	0.0154781	3.00794	up	-0.889987	0.0174887
mirna	bta-miR-409a_st	0.0386216	3.67627	down	mrna	Bt.21015.1.S1_at	CRAT	0.000984	2.00822	up	-0.846099	0.0337055
mirna	bta-miR-409a_st	0.0386216	3.67627	down	mrna	Bt.4816.1.S1_at	ANGPTL4	0.027407	2.78387	up	-0.947452	0.00406945
mirna	bta-miR-409a_st	0.0386216	3.67627	down	mrna	Bt.1655.1.A1_at	IMPA2	0.0120439	2.99636	up	-0.871552	0.0236886
mirna	bta-miR-409a_st	0.0386216	3.67627	down	mrna	Bt.1178.1.S1_a_at	LOC100851083///S100A1	0.0293655	2.12646	up	-0.84862	0.0326395
mirna	bta-miR-409a_st	0.0386216	3.67627	down	mrna	Bt.1178.1.S1_at	LOC100851083///S100A1	0.0297837	2.46448	up	-0.855869	0.0296637
mirna	bta-miR-409a_st	0.0386216	3.67627	down	mrna	Bt.1953.1.S1_at	MAP1A	0.000197	2.83232	up	-0.885839	0.018805
mirna	bta-miR-409a_st	0.0386216	3.67627	down	mrna	Bt.17513.1.A1_at	PLIN5	0.0350814	2.39294	up	-0.917921	0.00982891
mirna	bta-miR-409a_st	0.0386216	3.67627	down	mrna	Bt.26525.1.S1_at	DYNC1H1	0.00215907	2.35718	up	-0.868302	0.0248745
mirna	bta-miR-409a_st	0.0386216	3.67627	down	mrna	Bt.1974.1.S1_at	RASL11B	0.0339817	2.21041	up	-0.827075	0.0422689
mirna	bta-miR-409a_st	0.0386216	3.67627	down	mrna	Bt.15842.1.S1_at	THRSP	0.0314951	3.21023	up	-0.814186	0.0485825
mirna	bta-miR-409a_st	0.0386216	3.67627	down	mrna	Bt.1907.1.S1_at	C15H11orf52	0.044927	2.87552	up	-0.878732	0.0211673
mirna	bta-miR-671_st	0.016597	2.70246	down	mrna	Bt.16020.1.A1_at	ACVR1	0.0253202	2.10787	up	-0.888496	0.0179565
mirna	bta-miR-671_st	0.016597	2.70246	down	mrna	Bt.21342.1.S1_at	S100A14	0.0104883	3.07514	up	-0.81782	0.0467612
mirna	bta-miR-671_st	0.016597	2.70246	down	mrna	Bt.5112.1.A1_a_at	SEPHS2	0.0321279	3.25293	up	-0.826709	0.0424425
mirna	bta-miR-671_st	0.016597	2.70246	down	mrna	Bt.1953.1.S1_at	MAP1A	0.000197	2.83232	up	-0.839802	0.0364393
mirna	bta-miR-671_st	0.016597	2.70246	down	mrna	Bt.21950.1.S1_at	CCL16	0.0176389	2.65528	up	-0.916296	0.0102163
mirna	bta-miR-671_st	0.016597	2.70246	down	mrna	Bt.26525.1.S1_at	DYNC1H1	0.00215907	2.35718	up	-0.823651	0.0439063
mirna	bta-miR-671_st	0.016597	2.70246	down	mrna	Bt.9438.1.S1_at	SYNCRIP	0.0337917	2.07679	up	-0.855785	0.0296972
mirna	bta-miR-671_st	0.016597	2.70246	down	mrna	Bt.27261.2.S1_at	LOC100847574	0.0126133	2.2587	up	-0.819503	0.0459286
mirna	bta-miR-7_st	0.0017266	2.52134	up	mrna	Bt.142.1.S1_at	NCF1	0.0388818	2.02219	down	-0.895366	0.0158497
mirna	bta-miR-7_st	0.0017266	2.52134	up	mrna	Bt.4751.1.S1_a_at	BOLA-DQA2	0.00123684	4.03297	down	-0.942207	0.00491354
mirna	bta-miR-7_st	0.0017266	2.52134	up	mrna	Bt.4594.1.S1_at	BLA-DQB	0.00112745	44.9624	down	-0.951527	0.00346746
mirna	bta-miR-7_st	0.0017266	2.52134	up	mrna	Bt.2091.1.S1_at	DDIT4	0.00863061	2.19732	down	-0.82319	0.0441292
mirna	bta-miR-7_st	0.0017266	2.52134	up	mrna	Bt.5400.1.S1_at	OAT	0.00504957	2.17409	down	-0.919374	0.00948882
mirna	bta-miR-7_st	0.0017266	2.52134	up	mrna	Bt.18776.1.S1_at	KIAA0101	0.0379022	2.39263	down	-0.885978	0.0187604
mirna	bta-miR-7_st	0.0017266	2.52134	up	mrna	Bt.5074.1.S1_at	LOC100848984	0.0222064	2.52698	down	-0.934102	0.00637075
mirna	bta-miR-7_st	0.0017266	2.52134	up	mrna	Bt.3860.1.S1_at	EVL	0.00962912	2.11864	down	-0.832846	0.0395754
mirna	bta-miR-7_st	0.0017266	2.52134	up	mrna	Bt.13772.1.A1_at	CYP1A1	0.0126961	2.80763	down	-0.958707	0.00252242
mirna	bta-miR-7_st	0.0017266	2.52134	up	mrna	Bt.12907.2.S1_a_at	LOC512271	0.00631175	2.00761	down	-0.94816	0.0039614
mirna	bta-miR-7_st	0.0017266	2.52134	up	mrna	Bt.6114.1.S1_at	MAGEF1	0.00473456	2.10833	down	-0.880834	0.0204545
mirna	bta-miR-7_st	0.0017266	2.52134	up	mrna	Bt.5110.1.A1_at	CHCHD7	0.00727431	2.4753	down	-0.874459	0.0226514
mirna	bta-miR-7_st	0.0017266	2.52134	up	mrna	Bt.23983.1.A1_at	POLH	0.0221736	2.1402	down	-0.884675	0.0191828
mirna	bta-miR-7_st	0.0017266	2.52134	up	mrna	Bt.21068.1.S1_at	C22H3orf64	7.35e-06	2.03058	down	-0.95784	0.00262869
mirna	bta-miR-7_st	0.0017266	2.52134	up	mrna	Bt.15697.1.A1_at	PER2	0.00137976	2.74607	down	-0.939878	0.00531336
mirna	bta-miR-7_st	0.0017266	2.52134	up	mrna	Bt.1024.1.S1_at	TTI2	0.000331	2.14021	down	-0.916296	0.0102164
mirna	bta-miR-7_st	0.0017266	2.52134	up	mrna	Bt.21098.1.A1_at	LOC100848079	0.00494674	2.29496	down	-0.844145	0.0345431
mirna	bta-miR-7_st	0.0017266	2.52134	up	mrna	Bt.17037.1.A1_at	CSNK1A1///LOC100300748	0.0345742	2.07256	down	-0.892806	0.01662
mirna	bta-miR-7_st	0.0017266	2.52134	up	mrna	Bt.28411.1.S1_at	SLC16A6	0.00387445	4.83173	down	-0.893557	0.0163922
mirna	bta-miR-7_st	0.0017266	2.52134	up	mrna	Bt.8518.1.S1_at	PDE8B	0.0259396	2.09281	down	-0.857077	0.0291806
mirna	bta-miR-7_st	0.0017266	2.52134	up	mrna	Bt.4818.1.S1_at	BEX2	0.00376851	2.3753	down	-0.865333	0.0259816
mirna	bta-miR-7_st	0.0017266	2.52134	up	mrna	Bt.16141.1.S1_at	CCNE2	0.0360239	2.01451	down	-0.816156	0.0475913
mirna	bta-miR-7_st	0.0017266	2.52134	up	mrna	Bt.7620.1.S1_at	ERCC6L	0.00795325	3.11034	down	-0.898917	0.0148101
mirna	bta-miR-7_st	0.0017266	2.52134	up	mrna	Bt.9863.1.S1_at	SHCBP1	0.0136164	3.45752	down	-0.954567	0.00304936
mirna	bta-miR-7_st	0.0017266	2.52134	up	mrna	Bt.13974.1.A1_at	BANK1	0.00423701	5.15898	down	-0.846207	0.0336598
mirna	bta-miR-7_st	0.0017266	2.52134	up	mrna	Bt.29017.1.A1_at	USP15	0.0114371	2.18814	down	-0.879693	0.0208402
mirna	bta-miR-7_st	0.0017266	2.52134	up	mrna	Bt.13581.1.S1_at	LOC100335819	0.0348761	3.43484	down	-0.867632	0.0251224
mirna	bta-miR-7_st	0.0017266	2.52134	up	mrna	Bt.18808.1.S1_at	HES1	0.0071594	2.90918	down	-0.971442	0.00121173
mirna	bta-miR-7_st	0.0017266	2.52134	up	mrna	Bt.16213.1.S1_at	MT3	0.00616791	2.6245	down	-0.888081	0.0180879
mirna	bta-miR-7_st	0.0017266	2.52134	up	mrna	Bt.7031.1.A1_at	CRLF3	0.00879662	2.18683	down	-0.813283	0.0490401
mirna	bta-miR-7_st	0.0017266	2.52134	up	mrna	Bt.1029.1.S1_at	NCOA7	0.0104952	2.23764	down	-0.9393	0.00541488
mirna	bta-miR-7_st	0.0017266	2.52134	up	mrna	Bt.8902.3.S1_a_at	ICA1	0.0372222	4.86437	down	-0.859452	0.0282423
mirna	bta-miR-7_st	0.0017266	2.52134	up	mrna	Bt.1196.1.A1_at	CLDN12	0.0390317	2.06038	down	-0.905161	0.0130653
mirna	bta-miR-7_st	0.0017266	2.52134	up	mrna	Bt.15697.2.S1_at	PER2	0.00172854	2.68864	down	-0.953974	0.00312888
mirna	bta-miR-7_st	0.0017266	2.52134	up	mrna	Bt.13730.2.S1_at	ATG4A	0.00392715	2.20094	down	-0.899042	0.0147742
mirna	bta-miR-7_st	0.0017266	2.52134	up	mrna	Bt.23353.1.S1_at	HACL1	0.0265504	2.57913	down	-0.815936	0.0477012
mirna	bta-miR-7_st	0.0017266	2.52134	up	mrna	Bt.25305.1.A1_at	LOC100295797	0.0305253	3.35107	down	-0.864224	0.0264011
mirna	bta-miR-7_st	0.0017266	2.52134	up	mrna	Bt.15466.1.A1_at	UNC50	0.0167678	2.88763	down	-0.812574	0.049401
mirna	bta-miR-7_st	0.0017266	2.52134	up	mrna	Bt.16504.1.A1_at	U2SURP	0.00552998	2.03622	down	-0.868857	0.0246701
mirna	bta-miR-7_st	0.0017266	2.52134	up	mrna	Bt.19662.1.A1_at	FAM171B	0.0158608	2.39055	down	-0.891875	0.0169045
mirna	bta-miR-7_st	0.0017266	2.52134	up	mrna	Bt.17901.2.A1_at	REPS2	0.00727659	3.83196	down	-0.93101	0.0069752
mirna	bta-miR-885_st	0.00479309	2.71945	up	mrna	Bt.142.1.S1_at	NCF1	0.0388818	2.02219	down	-0.968329	0.00148867
mirna	bta-miR-885_st	0.00479309	2.71945	up	mrna	Bt.4751.1.S1_a_at	BOLA-DQA2	0.00123684	4.03297	down	-0.870638	0.0240192
mirna	bta-miR-885_st	0.00479309	2.71945	up	mrna	Bt.4594.1.S1_at	BLA-DQB	0.00112745	44.9624	down	-0.964039	0.00191655
mirna	bta-miR-885_st	0.00479309	2.71945	up	mrna	Bt.2091.1.S1_at	DDIT4	0.00863061	2.19732	down	-0.867047	0.0253397
mirna	bta-miR-885_st	0.00479309	2.71945	up	mrna	Bt.5400.1.S1_at	OAT	0.00504957	2.17409	down	-0.97301	0.00108287
mirna	bta-miR-885_st	0.00479309	2.71945	up	mrna	Bt.18776.1.S1_at	KIAA0101	0.0379022	2.39263	down	-0.935017	0.00619706
mirna	bta-miR-885_st	0.00479309	2.71945	up	mrna	Bt.5074.1.S1_at	LOC100848984	0.0222064	2.52698	down	-0.968252	0.00149591
mirna	bta-miR-885_st	0.00479309	2.71945	up	mrna	Bt.3860.1.S1_at	EVL	0.00962912	2.11864	down	-0.890394	0.0173619
mirna	bta-miR-885_st	0.00479309	2.71945	up	mrna	Bt.13772.1.A1_at	CYP1A1	0.0126961	2.80763	down	-0.870893	0.0239269
mirna	bta-miR-885_st	0.00479309	2.71945	up	mrna	Bt.12907.2.S1_a_at	LOC512271	0.00631175	2.00761	down	-0.987221	0.000243926
mirna	bta-miR-885_st	0.00479309	2.71945	up	mrna	Bt.6114.1.S1_at	MAGEF1	0.00473456	2.10833	down	-0.897437	0.0152394
mirna	bta-miR-885_st	0.00479309	2.71945	up	mrna	Bt.21068.1.S1_at	C22H3orf64	7.35e-06	2.03058	down	-0.950787	0.00357327
mirna	bta-miR-885_st	0.00479309	2.71945	up	mrna	Bt.15697.1.A1_at	PER2	0.00137976	2.74607	down	-0.974418	0.000973254
mirna	bta-miR-885_st	0.00479309	2.71945	up	mrna	Bt.1024.1.S1_at	TTI2	0.000331	2.14021	down	-0.912034	0.0112666
mirna	bta-miR-885_st	0.00479309	2.71945	up	mrna	Bt.21098.1.A1_at	LOC100848079	0.00494674	2.29496	down	-0.861992	0.0272551
mirna	bta-miR-885_st	0.00479309	2.71945	up	mrna	Bt.28411.1.S1_at	SLC16A6	0.00387445	4.83173	down	-0.933008	0.00658157
mirna	bta-miR-885_st	0.00479309	2.71945	up	mrna	Bt.8518.1.S1_at	PDE8B	0.0259396	2.09281	down	-0.927655	0.00766141
mirna	bta-miR-885_st	0.00479309	2.71945	up	mrna	Bt.4818.1.S1_at	BEX2	0.00376851	2.3753	down	-0.842267	0.0353576
mirna	bta-miR-885_st	0.00479309	2.71945	up	mrna	Bt.7620.1.S1_at	ERCC6L	0.00795325	3.11034	down	-0.862311	0.0271321
mirna	bta-miR-885_st	0.00479309	2.71945	up	mrna	Bt.9863.1.S1_at	SHCBP1	0.0136164	3.45752	down	-0.921448	0.00901331
mirna	bta-miR-885_st	0.00479309	2.71945	up	mrna	Bt.13974.1.A1_at	BANK1	0.00423701	5.15898	down	-0.851478	0.0314503
mirna	bta-miR-885_st	0.00479309	2.71945	up	mrna	Bt.29017.1.A1_at	USP15	0.0114371	2.18814	down	-0.946617	0.00419857
mirna	bta-miR-885_st	0.00479309	2.71945	up	mrna	Bt.21896.1.S1_at	COL21A1	0.0420843	3.03086	down	-0.83589	0.0381882
mirna	bta-miR-885_st	0.00479309	2.71945	up	mrna	Bt.18808.1.S1_at	HES1	0.0071594	2.90918	down	-0.938312	0.00559066
mirna	bta-miR-885_st	0.00479309	2.71945	up	mrna	Bt.1029.1.S1_at	NCOA7	0.0104952	2.23764	down	-0.910866	0.0115632
mirna	bta-miR-885_st	0.00479309	2.71945	up	mrna	Bt.15697.2.S1_at	PER2	0.00172854	2.68864	down	-0.988813	0.000187021
mirna	bta-miR-885_st	0.00479309	2.71945	up	mrna	Bt.13730.2.S1_at	ATG4A	0.00392715	2.20094	down	-0.866466	0.0255566
mirna	bta-miR-885_st	0.00479309	2.71945	up	mrna	Bt.23353.1.S1_at	HACL1	0.0265504	2.57913	down	-0.851008	0.0316443
mirna	bta-miR-885_st	0.00479309	2.71945	up	mrna	Bt.25305.1.A1_at	LOC100295797	0.0305253	3.35107	down	-0.950234	0.00365332
mirna	bta-miR-885_st	0.00479309	2.71945	up	mrna	Bt.15466.1.A1_at	UNC50	0.0167678	2.88763	down	-0.865193	0.0260345
mirna	bta-miR-885_st	0.00479309	2.71945	up	mrna	Bt.16504.1.A1_at	U2SURP	0.00552998	2.03622	down	-0.860928	0.0276666
mirna	bta-miR-885_st	0.00479309	2.71945	up	mrna	Bt.19662.1.A1_at	FAM171B	0.0158608	2.39055	down	-0.954253	0.00309136
mirna	bta-miR-885_st	0.00479309	2.71945	up	mrna	Bt.17901.2.A1_at	REPS2	0.00727659	3.83196	down	-0.820495	0.045441
mirna	bta-miR-95_st	0.00927685	4.28952	up	mrna	Bt.142.1.S1_at	NCF1	0.0388818	2.02219	down	-0.856006	0.0296088
mirna	bta-miR-95_st	0.00927685	4.28952	up	mrna	Bt.4751.1.S1_a_at	BOLA-DQA2	0.00123684	4.03297	down	-0.83066	0.0405861
mirna	bta-miR-95_st	0.00927685	4.28952	up	mrna	Bt.4594.1.S1_at	BLA-DQB	0.00112745	44.9624	down	-0.89361	0.0163762
mirna	bta-miR-95_st	0.00927685	4.28952	up	mrna	Bt.2091.1.S1_at	DDIT4	0.00863061	2.19732	down	-0.949842	0.00371064
mirna	bta-miR-95_st	0.00927685	4.28952	up	mrna	Bt.5400.1.S1_at	OAT	0.00504957	2.17409	down	-0.970552	0.00128804
mirna	bta-miR-95_st	0.00927685	4.28952	up	mrna	Bt.3860.1.S1_at	EVL	0.00962912	2.11864	down	-0.955458	0.00293184
mirna	bta-miR-95_st	0.00927685	4.28952	up	mrna	Bt.12907.2.S1_a_at	LOC512271	0.00631175	2.00761	down	-0.858246	0.028717
mirna	bta-miR-95_st	0.00927685	4.28952	up	mrna	Bt.14570.1.A1_at	ABAT	0.0252355	2.19177	down	-0.860069	0.0280012
mirna	bta-miR-95_st	0.00927685	4.28952	up	mrna	Bt.6114.1.S1_at	MAGEF1	0.00473456	2.10833	down	-0.848766	0.0325783
mirna	bta-miR-95_st	0.00927685	4.28952	up	mrna	Bt.21068.1.S1_at	C22H3orf64	7.35e-06	2.03058	down	-0.927968	0.00759603
mirna	bta-miR-95_st	0.00927685	4.28952	up	mrna	Bt.15697.1.A1_at	PER2	0.00137976	2.74607	down	-0.957885	0.00262312
mirna	bta-miR-95_st	0.00927685	4.28952	up	mrna	Bt.1024.1.S1_at	TTI2	0.000331	2.14021	down	-0.955507	0.00292539
mirna	bta-miR-95_st	0.00927685	4.28952	up	mrna	Bt.21098.1.A1_at	LOC100848079	0.00494674	2.29496	down	-0.957953	0.00261475
mirna	bta-miR-95_st	0.00927685	4.28952	up	mrna	Bt.11751.1.A1_at	KLHL23	0.0291854	2.90073	down	-0.861505	0.0274429
mirna	bta-miR-95_st	0.00927685	4.28952	up	mrna	Bt.28411.1.S1_at	SLC16A6	0.00387445	4.83173	down	-0.931358	0.00690592
mirna	bta-miR-95_st	0.00927685	4.28952	up	mrna	Bt.4818.1.S1_at	BEX2	0.00376851	2.3753	down	-0.903759	0.0134478
mirna	bta-miR-95_st	0.00927685	4.28952	up	mrna	Bt.6613.1.S1_at	IRS1	0.0359707	2.08406	down	-0.83588	0.0381926
mirna	bta-miR-95_st	0.00927685	4.28952	up	mrna	Bt.28076.1.A1_at	GSTO1///LOC613836	0.0308257	2.00599	down	-0.9266	0.00788366
mirna	bta-miR-95_st	0.00927685	4.28952	up	mrna	Bt.13974.1.A1_at	BANK1	0.00423701	5.15898	down	-0.874565	0.0226142
mirna	bta-miR-95_st	0.00927685	4.28952	up	mrna	Bt.29017.1.A1_at	USP15	0.0114371	2.18814	down	-0.852445	0.0310524
mirna	bta-miR-95_st	0.00927685	4.28952	up	mrna	Bt.21896.1.S1_at	COL21A1	0.0420843	3.03086	down	-0.831572	0.040163
mirna	bta-miR-95_st	0.00927685	4.28952	up	mrna	Bt.7031.1.A1_at	CRLF3	0.00879662	2.18683	down	-0.853287	0.0307081
mirna	bta-miR-95_st	0.00927685	4.28952	up	mrna	Bt.11873.1.A1_at	SSX2IP	0.0435359	2.06522	down	-0.864237	0.0263961
mirna	bta-miR-95_st	0.00927685	4.28952	up	mrna	Bt.20872.3.S1_a_at	PIGO	0.0445992	2.02297	down	-0.864773	0.026193
mirna	bta-miR-95_st	0.00927685	4.28952	up	mrna	Bt.13730.1.A1_at	ATG4A	0.0158182	2.19455	down	-0.873292	0.0230652
mirna	bta-miR-95_st	0.00927685	4.28952	up	mrna	Bt.14570.2.S1_at	ABAT	0.0194222	2.38968	down	-0.830915	0.0404678
mirna	bta-miR-95_st	0.00927685	4.28952	up	mrna	Bt.15697.2.S1_at	PER2	0.00172854	2.68864	down	-0.937589	0.00572114
mirna	bta-miR-95_st	0.00927685	4.28952	up	mrna	Bt.13730.2.S1_at	ATG4A	0.00392715	2.20094	down	-0.935193	0.00616381
mirna	bta-miR-95_st	0.00927685	4.28952	up	mrna	Bt.25305.1.A1_at	LOC100295797	0.0305253	3.35107	down	-0.85576	0.0297075
mirna	bta-miR-95_st	0.00927685	4.28952	up	mrna	Bt.15466.1.A1_at	UNC50	0.0167678	2.88763	down	-0.916831	0.0100879
mirna	bta-miR-95_st	0.00927685	4.28952	up	mrna	Bt.27611.1.S1_at	ZIC2	0.0498346	5.44223	down	-0.891506	0.017018
mirna	bta-miR-95_st	0.00927685	4.28952	up	mrna	Bt.26910.1.A1_at	AHNAK	0.0223177	2.6283	down	-0.857823	0.0288844
mirna	bta-miR-95_st	0.00927685	4.28952	up	mrna	Bt.19662.1.A1_at	FAM171B	0.0158608	2.39055	down	-0.836491	0.0379172
mirna	bta-miR-95_st	0.00927685	4.28952	up	mrna	Bt.14556.1.A1_at	EXOC1	0.0310973	2.08312	down	-0.844601	0.0343467
mirna	bta-miR-95_st	0.00927685	4.28952	up	mrna	Bt.17095.2.A1_at	FPGT	0.0271862	2.27597	down	-0.92372	0.00850596
mirna	bta-miR-95_st	0.00927685	4.28952	up	mrna	Bt.17901.2.A1_at	REPS2	0.00727659	3.83196	down	-0.814383	0.0484827
