# Supplementary material for: Integrated analysis of expression profiles with meat quality traits in cattle
Source: Sci Rep. 2022 Apr 8;12:5926. doi: 10.1038/s41598-022-09998-w (PMC8993808; doi:10.1038/s41598-022-09998-w)
Supplement: Supplementary file 5 — Supplementary Information 5. [file 41598_2022_9998_MOESM5_ESM.xlsx]

## Sheet: Sheet1
Table S9. Intersection genes in target prediction and interaction network.
Target prediction of miRNA										Interaction network analysis of miRNA and mRNA (Negative results)
miRNA	Gene Symbol	Target	GeneID	Total Score	Max Score	Max Energy	miRNA Length	Target Length	Positions	type	miRNA Probe	pvalue	FC (abs)	miRNA Regulation	type	mRNA Probe	Gene Symbol	pvalue	FC (abs)	mRNA Regulation	r	pvlaue
bta-miR-199b_st	BANK1	XM_002688119.4	100299906	177	177	-23.58	23	3319	2327	mirna	bta-miR-199b_st	0.0184401	3.96639	up	mrna	Bt.13974.1.A1_at	BANK1	0.00423701	5.15898	down	-0.93322	0.00654053
bta-miR-199b_st	BANK1	XM_010805953.1	100299906	177	177	-23.58	23	3322	2330	mirna	bta-miR-199b_st	0.0184401	3.96639	up	mrna	Bt.13974.1.A1_at	BANK1	0.00423701	5.15898	down	-0.93322	0.00654053
bta-miR-2407_st	S100A14	XM_005203762.1	618250	168	168	-39.97	22	1380	315	mirna	bta-miR-2407_st	0.0468605	2.58869	down	mrna	Bt.21342.1.S1_at	S100A14	0.0104883	3.07514	up	-0.966785	0.00163649
bta-miR-365-3p_st	ATG4A	NM_001001171.1	408003	168	168	-20.23	22	1197	750	mirna	bta-miR-365-3p_st	0.0223234	3.01833	up	mrna	Bt.13730.2.S1_at	ATG4A	0.00392715	2.20094	down	-0.901499	0.0140758
bta-miR-29b_st	SHCBP1	NM_001192579.1	523367	167	167	-20.1	23	2468	1471	mirna	bta-miR-29b_st	0.0297654	4.67368	up	mrna	Bt.9863.1.S1_at	SHCBP1	0.0136164	3.45752	down	-0.97581	0.000870689
bta-miR-29b_st	SHCBP1	XM_010814489.1	523367	167	167	-20.1	23	3084	1637	mirna	bta-miR-29b_st	0.0297654	4.67368	up	mrna	Bt.9863.1.S1_at	SHCBP1	0.0136164	3.45752	down	-0.97581	0.000870689
bta-miR-31_st	NCOA7	XM_003586458.3	541071	167	167	-22.56	21	4907	72	mirna	bta-miR-31_st	0.0136394	5.68322	up	mrna	Bt.1029.1.S1_at	NCOA7	0.0104952	2.23764	down	-0.939752	0.00533547
bta-miR-224_st	FPGT	NM_001191283.1	100138313	164	164	-19.72	23	3392	3119	mirna	bta-miR-224_st	0.0206965	2.4618	up	mrna	Bt.17095.2.A1_at	FPGT	0.0271862	2.27597	down	-0.869712	0.0243565
bta-miR-224_st	FPGT	XM_010803425.1	100138313	164	164	-19.72	23	3391	3105	mirna	bta-miR-224_st	0.0206965	2.4618	up	mrna	Bt.17095.2.A1_at	FPGT	0.0271862	2.27597	down	-0.869712	0.0243565
bta-miR-374b_st	FAM171B	NM_001206755.1	614438	164	164	-8.8	22	5701	4441	mirna	bta-miR-374b_st	0.0200678	2.39165	up	mrna	Bt.19662.1.A1_at	FAM171B	0.0158608	2.39055	down	-0.851064	0.0316211
bta-miR-671_st	DYNC1H1	NM_001206138.1	537748	164	164	-27.58	23	14329	6290	mirna	bta-miR-671_st	0.016597	2.70246	down	mrna	Bt.26525.1.S1_at	DYNC1H1	0.00215907	2.35718	up	-0.823651	0.0439063
bta-miR-671_st	DYNC1H1	XM_005222225.2	537748	164	164	-27.58	23	14770	6707	mirna	bta-miR-671_st	0.016597	2.70246	down	mrna	Bt.26525.1.S1_at	DYNC1H1	0.00215907	2.35718	up	-0.823651	0.0439063
bta-miR-409a_st	PLIN5	XM_010806983.1	531199	163	163	-23.46	23	1857	762	mirna	bta-miR-409a_st	0.0386216	3.67627	down	mrna	Bt.17513.1.A1_at	PLIN5	0.0350814	2.39294	up	-0.917921	0.00982891
bta-miR-409a_st	PLIN5	NM_001101136.1	531199	163	163	-23.46	23	1908	1542	mirna	bta-miR-409a_st	0.0386216	3.67627	down	mrna	Bt.17513.1.A1_at	PLIN5	0.0350814	2.39294	up	-0.917921	0.00982891
bta-miR-409a_st	PLIN5	XM_005208952.2	531199	163	163	-23.46	23	1915	820	mirna	bta-miR-409a_st	0.0386216	3.67627	down	mrna	Bt.17513.1.A1_at	PLIN5	0.0350814	2.39294	up	-0.917921	0.00982891
bta-miR-15a_st	NCOA7	XM_003586458.3	541071	162	162	-18.53	21	4907	3552	mirna	bta-miR-15a_st	0.024335	2.35745	up	mrna	Bt.1029.1.S1_at	NCOA7	0.0104952	2.23764	down	-0.902682	0.0137455
bta-miR-15a_st	NCOA7	XM_005210718.2	541071	162	162	-18.53	21	5243	3888	mirna	bta-miR-15a_st	0.024335	2.35745	up	mrna	Bt.1029.1.S1_at	NCOA7	0.0104952	2.23764	down	-0.902682	0.0137455
bta-miR-15a_st	NCOA7	XM_005210719.2	541071	162	162	-18.53	21	5045	3690	mirna	bta-miR-15a_st	0.024335	2.35745	up	mrna	Bt.1029.1.S1_at	NCOA7	0.0104952	2.23764	down	-0.902682	0.0137455
bta-miR-15a_st	NCOA7	XM_005210720.2	541071	162	162	-18.53	21	5173	3818	mirna	bta-miR-15a_st	0.024335	2.35745	up	mrna	Bt.1029.1.S1_at	NCOA7	0.0104952	2.23764	down	-0.902682	0.0137455
bta-miR-15a_st	NCOA7	XM_005210721.2	541071	162	162	-18.53	21	5210	3855	mirna	bta-miR-15a_st	0.024335	2.35745	up	mrna	Bt.1029.1.S1_at	NCOA7	0.0104952	2.23764	down	-0.902682	0.0137455
bta-miR-15a_st	NCOA7	XM_005210723.2	541071	162	162	-18.53	21	5132	3777	mirna	bta-miR-15a_st	0.024335	2.35745	up	mrna	Bt.1029.1.S1_at	NCOA7	0.0104952	2.23764	down	-0.902682	0.0137455
bta-miR-409a_st	THRSP	NM_001040533.1	515940	161	161	-22.73	23	1404	353	mirna	bta-miR-409a_st	0.0386216	3.67627	down	mrna	Bt.15842.1.S1_at	THRSP	0.0314951	3.21023	up	-0.814186	0.0485825
bta-miR-2407_st	THRSP	NM_001040533.1	515940	161	161	-22.73	22	1404	383	mirna	bta-miR-2407_st	0.0468605	2.58869	down	mrna	Bt.15842.1.S1_at	THRSP	0.0314951	3.21023	up	-0.882662	0.0198446
bta-miR-2407_st	SCN4B	NM_001076912.1	538100	160	160	-24.45	22	4356	2071	mirna	bta-miR-2407_st	0.0468605	2.58869	down	mrna	Bt.8809.1.S1_at	SCN4B	0.0197621	2.34608	up	-0.914415	0.0106737
bta-miR-671_st	MAP1A	XM_010817292.1	515593	160	160	-33.97	23	10777	783	mirna	bta-miR-671_st	0.016597	2.70246	down	mrna	Bt.1953.1.S1_at	MAP1A	0.000197	2.83232	up	-0.839802	0.0364393
bta-miR-671_st	MAP1A	XM_010817293.1	515593	160	160	-33.97	23	10695	785	mirna	bta-miR-671_st	0.016597	2.70246	down	mrna	Bt.1953.1.S1_at	MAP1A	0.000197	2.83232	up	-0.839802	0.0364393
bta-miR-671_st	MAP1A	XM_010817294.1	515593	160	160	-33.97	23	10695	785	mirna	bta-miR-671_st	0.016597	2.70246	down	mrna	Bt.1953.1.S1_at	MAP1A	0.000197	2.83232	up	-0.839802	0.0364393
bta-miR-671_st	MAP1A	XM_010817295.1	515593	160	160	-33.97	23	10537	543	mirna	bta-miR-671_st	0.016597	2.70246	down	mrna	Bt.1953.1.S1_at	MAP1A	0.000197	2.83232	up	-0.839802	0.0364393
bta-miR-15a_st	USP15	XM_010805235.1	538284	154	154	-17.32	21	4700	4123	mirna	bta-miR-15a_st	0.024335	2.35745	up	mrna	Bt.29017.1.A1_at	USP15	0.0114371	2.18814	down	-0.908253	0.0122401
bta-miR-15a_st	USP15	XM_003586089.3	538284	154	154	-17.32	21	4787	4210	mirna	bta-miR-15a_st	0.024335	2.35745	up	mrna	Bt.29017.1.A1_at	USP15	0.0114371	2.18814	down	-0.908253	0.0122401
bta-miR-15a_st	USP15	XM_010805236.1	538284	154	154	-17.32	21	4452	312	mirna	bta-miR-15a_st	0.024335	2.35745	up	mrna	Bt.29017.1.A1_at	USP15	0.0114371	2.18814	down	-0.908253	0.0122401
bta-miR-409a_st	ANGPTL4	XM_010806915.1	509963	153	153	-20.37	23	1832	1613	mirna	bta-miR-409a_st	0.0386216	3.67627	down	mrna	Bt.4816.1.S1_at	ANGPTL4	0.027407	2.78387	up	-0.947452	0.00406945
bta-miR-409a_st	ANGPTL4	NM_001046043.2	509963	153	153	-20.37	23	1970	1692	mirna	bta-miR-409a_st	0.0386216	3.67627	down	mrna	Bt.4816.1.S1_at	ANGPTL4	0.027407	2.78387	up	-0.947452	0.00406945
bta-miR-216b_st	ACVR1	XM_010801961.1	338068	152	152	-23.39	22	2867	1197	mirna	bta-miR-216b_st	0.0202831	2.54848	down	mrna	Bt.16020.1.A1_at	ACVR1	0.0253202	2.10787	up	-0.920846	0.00915004
bta-miR-216b_st	ACVR1	NM_176663.3	338068	152	152	-23.39	22	2808	1121	mirna	bta-miR-216b_st	0.0202831	2.54848	down	mrna	Bt.16020.1.A1_at	ACVR1	0.0253202	2.10787	up	-0.920846	0.00915004
bta-miR-216b_st	ACVR1	XM_010801962.1	338068	152	152	-23.39	22	2574	904	mirna	bta-miR-216b_st	0.0202831	2.54848	down	mrna	Bt.16020.1.A1_at	ACVR1	0.0253202	2.10787	up	-0.920846	0.00915004
bta-miR-122_st	USP15	XM_010805235.1	538284	151	151	-20.45	22	4700	2097	mirna	bta-miR-122_st	0.0333241	9.28891	up	mrna	Bt.29017.1.A1_at	USP15	0.0114371	2.18814	down	-0.891948	0.0168821
bta-miR-122_st	USP15	XM_003586089.3	538284	151	151	-20.45	22	4787	2184	mirna	bta-miR-122_st	0.0333241	9.28891	up	mrna	Bt.29017.1.A1_at	USP15	0.0114371	2.18814	down	-0.891948	0.0168821
bta-miR-122_st	USP15	XM_010805236.1	538284	151	151	-20.45	22	4452	1849	mirna	bta-miR-122_st	0.0333241	9.28891	up	mrna	Bt.29017.1.A1_at	USP15	0.0114371	2.18814	down	-0.891948	0.0168821
bta-miR-122_st	USP15	XM_010805237.1	538284	151	151	-20.45	22	2474	1296	mirna	bta-miR-122_st	0.0333241	9.28891	up	mrna	Bt.29017.1.A1_at	USP15	0.0114371	2.18814	down	-0.891948	0.0168821
bta-miR-200c_st	ABAT	NM_001081581.1	280969	150	150	-22.8	23	4704	44	mirna	bta-miR-200c_st	0.0462909	2.47105	up	mrna	Bt.14570.2.S1_at	ABAT	0.0194222	2.38968	down	-0.826206	0.042682
bta-miR-224_st	ABAT	NM_001081581.1	280969	148	148	-26.44	23	4704	1773	mirna	bta-miR-224_st	0.0206965	2.4618	up	mrna	Bt.14570.1.A1_at	ABAT	0.0252355	2.19177	down	-0.826578	0.042505
bta-miR-216b_st	FABP4	NM_174314.2	281759	147	147	-16.45	22	625	452	mirna	bta-miR-216b_st	0.0202831	2.54848	down	mrna	Bt.97.1.S1_at	FABP4	0.00425269	5.73021	up	-0.918569	0.00967661
bta-miR-374b_st	ABAT	NM_001081581.1	280969	147	147	-11.97	22	4704	1767	mirna	bta-miR-374b_st	0.0200678	2.39165	up	mrna	Bt.14570.1.A1_at	ABAT	0.0252355	2.19177	down	-0.821812	0.0447978
bta-miR-31_st	USP15	XM_005206717.2	538284	146	146	-21.01	21	2960	2651	mirna	bta-miR-31_st	0.0136394	5.68322	up	mrna	Bt.29017.1.A1_at	USP15	0.0114371	2.18814	down	-0.933824	0.00642408
bta-miR-7_st	CCNE2	NM_001015665.1	538436	145	145	-17.68	24	2651	897	mirna	bta-miR-7_st	0.0017266	2.52134	up	mrna	Bt.16141.1.S1_at	CCNE2	0.0360239	2.01451	down	-0.816156	0.0475913
bta-miR-95_st	PIGO	XM_002689674.3	783989	145	145	-22.73	22	3497	433	mirna	bta-miR-95_st	0.00927685	4.28952	up	mrna	Bt.20872.3.S1_a_at	PIGO	0.0445992	2.02297	down	-0.864773	0.026193
bta-miR-95_st	PIGO	XM_005210133.2	783989	145	145	-22.73	22	3000	2357	mirna	bta-miR-95_st	0.00927685	4.28952	up	mrna	Bt.20872.3.S1_a_at	PIGO	0.0445992	2.02297	down	-0.864773	0.026193
bta-miR-216b_st	CIDEC	XM_010817501.3	534607	145	145	-20.13	22	1167	174	mirna	bta-miR-216b_st	0.0202831	2.54848	down	mrna	Bt.13381.1.S1_at	CIDEC	0.0461719	3.3906	up	-0.948168	0.00396016
bta-miR-2407_st	CIDEC	XM_010817501.3	534607	145	145	-20.13	22	1167	954	mirna	bta-miR-2407_st	0.0468605	2.58869	down	mrna	Bt.13381.1.S1_at	CIDEC	0.0461719	3.3906	up	-0.876855	0.0218131
bta-miR-122_st	IRS1	XM_003585773.3	538598	145	145	-16.89	22	8610	4140	mirna	bta-miR-122_st	0.0333241	9.28891	up	mrna	Bt.6613.1.S1_at	IRS1	0.0359707	2.08406	down	-0.820901	0.0452425
bta-miR-2407_st	ROCK2	NM_174452.2	282041	145	145	-26.02	22	5053	103	mirna	bta-miR-2407_st	0.0468605	2.58869	down	mrna	Bt.120.1.S1_at	ROCK2	0.0154781	3.00794	up	-0.841427	0.0357245
bta-miR-224_st	DDIT4	NM_001075922.1	529235	145	145	-18.07	23	1661	260	mirna	bta-miR-224_st	0.0206965	2.4618	up	mrna	Bt.2091.1.S1_at	DDIT4	0.00863061	2.19732	down	-0.887435	0.0182932
bta-miR-7_st	CSNK1A1	XM_005209556.2	282684	145	145	-21.13	24	4272	2329	mirna	bta-miR-7_st	0.0017266	2.52134	up	mrna	Bt.17037.1.A1_at	CSNK1A1	0.0345742	2.07256	down	-0.892806	0.01662
bta-miR-7_st	CSNK1A1	XM_005209554.2	282684	145	145	-21.13	24	4320	3777	mirna	bta-miR-7_st	0.0017266	2.52134	up	mrna	Bt.17037.1.A1_at	CSNK1A1	0.0345742	2.07256	down	-0.892806	0.01662
bta-miR-7_st	DDIT4	NM_001075922.1	529235	144	144	-17.8	24	1661	24	mirna	bta-miR-7_st	0.0017266	2.52134	up	mrna	Bt.2091.1.S1_at	DDIT4	0.00863061	2.19732	down	-0.82319	0.0441292
bta-miR-29b_st	HES1	NM_001034678.1	539547	144	144	-20.04	23	1460	869	mirna	bta-miR-29b_st	0.0297654	4.67368	up	mrna	Bt.18808.1.S1_at	HES1	0.0071594	2.90918	down	-0.937347	0.00576513
bta-miR-2407_st	FABP4	NM_174314.2	281759	142	142	-22.05	22	625	246	mirna	bta-miR-2407_st	0.0468605	2.58869	down	mrna	Bt.97.1.S1_at	FABP4	0.00425269	5.73021	up	-0.858237	0.0287207
bta-miR-15a_st	USP15	XM_010805237.1	538284	142	142	-17.32	21	2474	647	mirna	bta-miR-15a_st	0.024335	2.35745	up	mrna	Bt.29017.1.A1_at	USP15	0.0114371	2.18814	down	-0.908253	0.0122401
bta-miR-671_st	ACVR1	XM_010801961.1	338068	142	142	-26.52	23	2867	417	mirna	bta-miR-671_st	0.016597	2.70246	down	mrna	Bt.16020.1.A1_at	ACVR1	0.0253202	2.10787	up	-0.888496	0.0179565
bta-miR-671_st	ACVR1	NM_176663.3	338068	142	142	-26.52	23	2808	341	mirna	bta-miR-671_st	0.016597	2.70246	down	mrna	Bt.16020.1.A1_at	ACVR1	0.0253202	2.10787	up	-0.888496	0.0179565
bta-miR-671_st	ACVR1	XM_010801962.1	338068	142	142	-24.33	23	2574	124	mirna	bta-miR-671_st	0.016597	2.70246	down	mrna	Bt.16020.1.A1_at	ACVR1	0.0253202	2.10787	up	-0.888496	0.0179565
bta-miR-7_st	HES1	NM_001034678.1	539547	142	142	-21.02	24	1460	12	mirna	bta-miR-7_st	0.0017266	2.52134	up	mrna	Bt.18808.1.S1_at	HES1	0.0071594	2.90918	down	-0.971442	0.00121173
bta-miR-409a_st	DGAT2	NM_205793.2	404129	141	141	-22.88	23	2488	1290	mirna	bta-miR-409a_st	0.0386216	3.67627	down	mrna	Bt.23550.1.S1_at	DGAT2	0.0218313	2.53446	up	-0.940454	0.00521298
bta-miR-200c_st	IRS1	XM_003585773.3	538598	140	140	-24.52	23	8660	3001	mirna	bta-miR-200c_st	0.0462909	2.47105	up	mrna	Bt.6613.1.S1_at	IRS1	0.0359707	2.08406	down	-0.923366	0.00858413
bta-miR-199b_st	DDIT4	NM_001075922.1	529235	140	140	-21.7	23	1661	707	mirna	bta-miR-199b_st	0.0184401	3.96639	up	mrna	Bt.2091.1.S1_at	DDIT4	0.00863061	2.19732	down	-0.930495	0.00707861
